# Supplementary material for: Combined Phenanthrene and Copper Pollution Imposed a Selective Pressure on the Rice Root-Associated Microbiome
Source: Front Microbiol. 2022 May 4;13:888086. doi: 10.3389/fmicb.2022.888086 (PMC9114715; doi:10.3389/fmicb.2022.888086)
Supplement: Supplementary file 2 [file Data_Sheet_2.xlsx]

## Sheet: Dataset S1
Dataset S1 Detailed classification of enriched/depleted OTUs in treatments of PHE, Cu and PHE+Cu compared to the corresponding control.
Enriched OTUs
OTUs	Treatment	Rhizocompartment	Level	Relative abundance (%)	Control	Phylum	Class	Order	Family	Geuns	Species
OTU_10043	PHE	Rhizosphere	Enriched	0.0234624	0.000517813	p:Firmicutes	c:Clostridia	o:Clostridiales	f:Family_XVIII	g:uncultured	s:uncultured_bacterium
OTU_1006	PHE	Rhizosphere	Enriched	0.00439233	0	p:Patescibacteria	c:Parcubacteria	o:Candidatus_Kaiserbacteria
OTU_101	PHE	Rhizosphere	Enriched	0.120725	0.01521	p:Firmicutes	c:Clostridia	o:Clostridiales	f:Ruminococcaceae	g:Ruminiclostridium_1	s:uncultured_bacterium
OTU_1026	PHE	Rhizosphere	Enriched	0.0188073	0.00117293	p:Proteobacteria	c:Deltaproteobacteria	o:Bdellovibrionales	f:Bacteriovoracaceae	g:Peredibacter
OTU_1027	PHE	Rhizosphere	Enriched	0.0790632	0.0081325	p:Proteobacteria	c:Alphaproteobacteria	o:Rhizobiales	f:Rhizobiaceae
OTU_1029	PHE	Rhizosphere	Enriched	0.0521953	0.000992232	p:Patescibacteria	c:Parcubacteria	o:Candidatus_Kaiserbacteria
OTU_1063	PHE	Rhizosphere	Enriched	0.0178846	0.00165027	p:Proteobacteria
OTU_1083	PHE	Rhizosphere	Enriched	0.0658187	0.0154072	p:Firmicutes	c:Clostridia	o:Clostridiales	f:Clostridiaceae_1	g:Fonticella	s:uncultured_bacterium
OTU_1124	PHE	Rhizosphere	Enriched	0.0113946	0.000517813	p:Firmicutes	c:Clostridia	o:Clostridiales	f:Heliobacteriaceae	g:Hydrogenispora	s:uncultured_bacterium
OTU_12	PHE	Rhizosphere	Enriched	0.47102	0.0702742	p:Proteobacteria	c:Gammaproteobacteria	o:Pseudomonadales	f:Moraxellaceae	g:Acinetobacter
OTU_12458	PHE	Rhizosphere	Enriched	0.00509156	0	p:Firmicutes	c:Clostridia	o:Clostridiales
OTU_1273	PHE	Rhizosphere	Enriched	0.00622801	0	p:Proteobacteria	c:Deltaproteobacteria	o:Myxococcales	f:uncultured
OTU_1343	PHE	Rhizosphere	Enriched	0.0138898	0	p:Bacteroidetes	c:Bacteroidia	o:Cytophagales	f:Microscillaceae	g:Siphonobacter	s:Siphonobacter_aquaeclarae
OTU_13685	PHE	Rhizosphere	Enriched	0.00830256	0.000517813	p:Firmicutes	c:Clostridia	o:Clostridiales	f:Christensenellaceae	g:uncultured	s:uncultured_bacterium
OTU_140	PHE	Rhizosphere	Enriched	0.117162	0.01488	p:Proteobacteria	c:Alphaproteobacteria	o:Azospirillales	f:Azospirillaceae	g:Azospirillum
OTU_148	PHE	Rhizosphere	Enriched	0.0946943	0.0182725	p:Proteobacteria	c:Alphaproteobacteria	o:Rhizobiales	f:Beijerinckiaceae	g:Bosea
OTU_1514	PHE	Rhizosphere	Enriched	0.00742133	0.000655119	p:Firmicutes	c:Limnochordia	o:Limnochordales	f:Limnochordaceae
OTU_154	PHE	Rhizosphere	Enriched	0.257599	0.0283865	p:Proteobacteria	c:Gammaproteobacteria	o:Betaproteobacteriales	f:Hydrogenophilaceae	g:Thiobacillus
OTU_1543	PHE	Rhizosphere	Enriched	0.0169759	0.00420179	p:Proteobacteria	c:Alphaproteobacteria	o:Caulobacterales	f:Caulobacteraceae	g:uncultured
OTU_1550	PHE	Rhizosphere	Enriched	0.127071	0.00949227	p:Firmicutes	c:Clostridia	o:Clostridiales	f:Family_XVIII	g:uncultured	s:uncultured_bacterium
OTU_15626	PHE	Rhizosphere	Enriched	0.0113281	0.000474419	p:Firmicutes	c:Clostridia	o:Clostridiales	f:Ruminococcaceae
OTU_1573	PHE	Rhizosphere	Enriched	0.0410885	0.0129622	p:Proteobacteria	c:Gammaproteobacteria	o:Betaproteobacteriales	f:Burkholderiaceae
OTU_1645	PHE	Rhizosphere	Enriched	0.010765	0.00103563	p:Firmicutes	c:Clostridia	o:Clostridiales	f:Clostridiaceae_1
OTU_1729	PHE	Rhizosphere	Enriched	0.00659875	0.000655119	p:Actinobacteria	c:Thermoleophilia	o:Gaiellales
OTU_175	PHE	Rhizosphere	Enriched	0.134096	0.0128511	p:Bacteroidetes	c:Bacteroidia	o:Cytophagales	f:Spirosomaceae	g:Fibrisoma
OTU_1801	PHE	Rhizosphere	Enriched	0.0176218	0.00306348	p:Firmicutes	c:Clostridia	o:Clostridiales	f:Ruminococcaceae	g:Ruminiclostridium_1	s:uncultured_bacterium
OTU_1824	PHE	Rhizosphere	Enriched	0.00503548	0	p:Proteobacteria	c:Gammaproteobacteria	o:Diplorickettsiales	f:Diplorickettsiaceae	g:uncultured
OTU_185	PHE	Rhizosphere	Enriched	0.521637	0.0151083	p:Firmicutes	c:Clostridia	o:Clostridiales	f:Family_XVIII	g:uncultured	s:uncultured_bacterium
OTU_1872	PHE	Rhizosphere	Enriched	0.00796886	0	p:Firmicutes	c:Clostridia	o:Clostridiales	f:Clostridiaceae_1	g:Oxobacter
OTU_1894	PHE	Rhizosphere	Enriched	0.0125803	0.000474419	p:Proteobacteria	c:Alphaproteobacteria	o:Sneathiellales	f:Sneathiellaceae	g:Taonella
OTU_1922	PHE	Rhizosphere	Enriched	0.0130441	0.00263958	p:Firmicutes	c:Clostridia	o:Clostridiales	f:Christensenellaceae	g:Christensenellaceae_R-7_group	s:uncultured_bacterium
OTU_1962	PHE	Rhizosphere	Enriched	0.00645999	0	p:Proteobacteria	c:Deltaproteobacteria	o:Desulfuromonadales	f:Geobacteraceae	g:Geobacter
OTU_1983	PHE	Rhizosphere	Enriched	0.00698331	0.000655119	p:Proteobacteria	c:Alphaproteobacteria
OTU_205	PHE	Rhizosphere	Enriched	0.251897	0.0431415	p:Proteobacteria	c:Alphaproteobacteria	o:Micropepsales	f:Micropepsaceae	g:uncultured	s:uncultured_bacterium
OTU_209	PHE	Rhizosphere	Enriched	0.106646	0.0193716	p:Proteobacteria	c:Alphaproteobacteria	o:Caulobacterales	f:Caulobacteraceae	g:Caulobacter
OTU_2107	PHE	Rhizosphere	Enriched	0.00921388	0.000517813	p:Patescibacteria	c:Parcubacteria
OTU_212	PHE	Rhizosphere	Enriched	0.147886	0.018384	p:Bacteroidetes	c:Bacteroidia	o:Sphingobacteriales	f:Sphingobacteriaceae	g:Mucilaginibacter
OTU_217	PHE	Rhizosphere	Enriched	0.167647	0.0111099	p:Bacteroidetes	c:Bacteroidia	o:Sphingobacteriales	f:env.OPS_17
OTU_2178	PHE	Rhizosphere	Enriched	0.0106582	0	p:Proteobacteria	c:Alphaproteobacteria	o:Acetobacterales	f:Acetobacteraceae	g:Roseomonas	s:uncultured_bacterium
OTU_227	PHE	Rhizosphere	Enriched	0.125802	0.0235585	p:Proteobacteria	c:Alphaproteobacteria	o:Rhizobiales	f:Devosiaceae	g:Devosia
OTU_2298	PHE	Rhizosphere	Enriched	0.0061409	0	p:Bacteroidetes	c:Bacteroidia	o:Chitinophagales	f:Chitinophagaceae
OTU_232	PHE	Rhizosphere	Enriched	0.151456	0.0236566	p:Bacteroidetes	c:Bacteroidia	o:Chitinophagales	f:Chitinophagaceae	g:uncultured
OTU_2368	PHE	Rhizosphere	Enriched	0.00971233	0	p:Bacteroidetes	c:Bacteroidia	o:SM1A07
OTU_237	PHE	Rhizosphere	Enriched	0.282834	0.136423	p:Patescibacteria	c:Saccharimonadia	o:Saccharimonadales
OTU_25	PHE	Rhizosphere	Enriched	0.763891	0.210717	p:Proteobacteria	c:Gammaproteobacteria	o:Betaproteobacteriales	f:Burkholderiaceae	g:Herbaspirillum
OTU_254	PHE	Rhizosphere	Enriched	0.0276281	0.00726655	p:Firmicutes	c:Clostridia	o:Clostridiales	f:Christensenellaceae	g:Christensenellaceae_R-7_group	s:uncultured_bacterium
OTU_2558	PHE	Rhizosphere	Enriched	0.0776292	0.0113612	p:Proteobacteria	c:Gammaproteobacteria	o:Betaproteobacteriales	f:Burkholderiaceae
OTU_266	PHE	Rhizosphere	Enriched	0.142404	0.00341357	p:Bacteroidetes	c:Bacteroidia	o:Sphingobacteriales	f:env.OPS_17
OTU_2664	PHE	Rhizosphere	Enriched	0.0136424	0.000517813	p:Firmicutes	c:Clostridia	o:Clostridiales	f:Clostridiaceae_1	g:Oxobacter	s:uncultured_bacterium
OTU_278	PHE	Rhizosphere	Enriched	0.0726467	0.00625521	p:Firmicutes	c:Clostridia	o:DTU014
OTU_2823	PHE	Rhizosphere	Enriched	0.026427	0.00151589	p:Proteobacteria	c:Deltaproteobacteria	o:Myxococcales	f:P3OB-42
OTU_2825	PHE	Rhizosphere	Enriched	0.00932339	0	p:Firmicutes	c:Clostridia	o:Clostridiales	f:Ruminococcaceae
OTU_283	PHE	Rhizosphere	Enriched	0.0722976	0.00956774	p:Firmicutes	c:Clostridia	o:Clostridiales	f:Clostridiaceae_1	g:Oxobacter
OTU_289	PHE	Rhizosphere	Enriched	0.141117	0.00888092	p:Patescibacteria	c:Saccharimonadia	o:Saccharimonadales
OTU_3023	PHE	Rhizosphere	Enriched	0.00390082	0	p:Proteobacteria	c:Deltaproteobacteria	o:Bdellovibrionales	f:Bdellovibrionaceae	g:Bdellovibrio	s:uncultured_bacterium
OTU_305	PHE	Rhizosphere	Enriched	0.0301485	0.00583003	p:Patescibacteria	c:Berkelbacteria
OTU_309	PHE	Rhizosphere	Enriched	0.0490111	0.0146876	p:Firmicutes	c:Clostridia	o:Clostridiales	f:Christensenellaceae	g:uncultured	s:uncultured_bacterium
OTU_3092	PHE	Rhizosphere	Enriched	0.00550979	0	p:Firmicutes	c:Clostridia	o:Clostridiales	f:Clostridiaceae_1	g:Oxobacter	s:uncultured_bacterium
OTU_316	PHE	Rhizosphere	Enriched	0.266875	0.00950817	p:Firmicutes	c:Clostridia	o:Clostridiales	f:Family_XVIII	g:uncultured	s:uncultured_bacterium
OTU_3300	PHE	Rhizosphere	Enriched	0.0145755	0.000992232	p:Proteobacteria	c:Deltaproteobacteria	o:Oligoflexales	f:0319-6G20
OTU_3311	PHE	Rhizosphere	Enriched	0.0103047	0.000517813	p:Patescibacteria	c:CPR2
OTU_34	PHE	Rhizosphere	Enriched	0.310232	0.0389727	p:Proteobacteria	c:Alphaproteobacteria	o:Sphingomonadales	f:Sphingomonadaceae	g:Sphingomonas
OTU_344	PHE	Rhizosphere	Enriched	0.0736488	0.0120846	p:Firmicutes	c:Clostridia	o:DTU014
OTU_356	PHE	Rhizosphere	Enriched	0.485005	0.0280568	p:Firmicutes	c:Clostridia	o:Clostridiales	f:Family_XVIII	g:uncultured	s:uncultured_bacterium
OTU_364	PHE	Rhizosphere	Enriched	0.0223278	0.00264543	p:Firmicutes	c:Clostridia	o:Clostridiales	f:Clostridiaceae_1
OTU_3710	PHE	Rhizosphere	Enriched	0.00756878	0	p:Proteobacteria	c:Deltaproteobacteria	o:Bdellovibrionales	f:Bacteriovoracaceae	g:Peredibacter
OTU_376	PHE	Rhizosphere	Enriched	0.140553	0.01913	p:Proteobacteria	c:Deltaproteobacteria	o:Oligoflexales	f:0319-6G20
OTU_381	PHE	Rhizosphere	Enriched	0.0422501	0.00499129	p:Proteobacteria	c:Alphaproteobacteria	o:Dongiales	f:Dongiaceae	g:Dongia
OTU_39	PHE	Rhizosphere	Enriched	0.152347	0.0644767	p:Firmicutes	c:Clostridia	o:Clostridiales	f:Gracilibacteraceae
OTU_393	PHE	Rhizosphere	Enriched	0.0512333	0.00693985	p:Proteobacteria	c:Alphaproteobacteria	o:Rhizobiales	f:Kaistiaceae	g:Kaistia
OTU_4035	PHE	Rhizosphere	Enriched	0.0318161	0.00481187	p:Firmicutes	c:Clostridia	o:Clostridiales	f:Clostridiaceae_1
OTU_406	PHE	Rhizosphere	Enriched	0.043306	0.00243978	p:Firmicutes	c:Clostridia	o:Clostridiales	f:Clostridiaceae_1	g:Oxobacter
OTU_417	PHE	Rhizosphere	Enriched	0.074859	0.00117293	p:Proteobacteria	c:Alphaproteobacteria	o:Acetobacterales	f:Acetobacteraceae	g:Roseococcus
OTU_422	PHE	Rhizosphere	Enriched	0.0336647	0.0104499	p:Firmicutes	c:Clostridia	o:Clostridiales	f:Christensenellaceae	g:uncultured	s:uncultured_bacterium
OTU_428	PHE	Rhizosphere	Enriched	0.0888365	0.0213599	p:Proteobacteria	c:Alphaproteobacteria	o:Rhizobiales	f:Beijerinckiaceae	g:alphaI_cluster	s:uncultured_bacterium
OTU_434	PHE	Rhizosphere	Enriched	0.0671545	0.00760531	p:Firmicutes	c:Clostridia
OTU_436	PHE	Rhizosphere	Enriched	0.016011	0.00293623	p:Firmicutes	c:Clostridia	o:Clostridiales	f:Clostridiaceae_1	g:Fonticella	s:uncultured_bacterium
OTU_451	PHE	Rhizosphere	Enriched	0.0858828	0.00372573	p:Proteobacteria	c:Alphaproteobacteria	o:Azospirillales	f:Azospirillaceae	g:Azospirillum
OTU_463	PHE	Rhizosphere	Enriched	0.0665739	0.00723065	p:Patescibacteria	c:Saccharimonadia	o:Saccharimonadales
OTU_4880	PHE	Rhizosphere	Enriched	0.0205661	0	p:Patescibacteria	c:Saccharimonadia	o:Saccharimonadales
OTU_493	PHE	Rhizosphere	Enriched	0.0194643	0.00373029	p:Firmicutes	c:Clostridia	o:Clostridiales	f:Christensenellaceae	g:Christensenellaceae_R-7_group
OTU_507	PHE	Rhizosphere	Enriched	0.0369846	0.00307517	p:Bacteroidetes	c:Bacteroidia	o:Chitinophagales	f:Chitinophagaceae	g:Ferruginibacter	s:uncultured_bacterium
OTU_509	PHE	Rhizosphere	Enriched	0.0269012	0.00298547	p:Proteobacteria	c:Gammaproteobacteria	o:Pseudomonadales	f:Moraxellaceae	g:Cavicella
OTU_51	PHE	Rhizosphere	Enriched	1.85942	0.217597	p:Patescibacteria	c:Parcubacteria	o:Candidatus_Kaiserbacteria
OTU_5181	PHE	Rhizosphere	Enriched	0.00975278	0	p:Firmicutes	c:Clostridia	o:Clostridiales	f:Family_XVIII	g:uncultured	s:uncultured_bacterium
OTU_53	PHE	Rhizosphere	Enriched	0.242599	0.0679664	p:Bacteroidetes	c:Bacteroidia	o:Bacteroidales	f:Paludibacteraceae	g:uncultured
OTU_538	PHE	Rhizosphere	Enriched	0.056033	0.0078812	p:Proteobacteria	c:Deltaproteobacteria	o:Bdellovibrionales	f:Bdellovibrionaceae	g:Bdellovibrio
OTU_548	PHE	Rhizosphere	Enriched	0.00502086	0	p:Bacteroidetes	c:Bacteroidia	o:Cytophagales	f:Amoebophilaceae	g:Candidatus_Amoebophilus
OTU_551	PHE	Rhizosphere	Enriched	0.0323515	0.00803926	p:Proteobacteria	c:Alphaproteobacteria	o:Reyranellales	f:Reyranellaceae	g:Reyranella
OTU_561	PHE	Rhizosphere	Enriched	0.0995362	0.00715353	p:Firmicutes	c:Clostridia	o:Clostridiales	f:Ruminococcaceae	g:Ruminiclostridium_1
OTU_563	PHE	Rhizosphere	Enriched	0.0323058	0.0070133	p:Firmicutes	c:Clostridia	o:Clostridiales	f:Ruminococcaceae	g:Ruminiclostridium	s:uncultured_bacterium
OTU_5653	PHE	Rhizosphere	Enriched	0.120236	0.0423199	p:Proteobacteria	c:Deltaproteobacteria	o:Desulfuromonadales	f:Geobacteraceae	g:Geobacter	s:uncultured_bacterium
OTU_57	PHE	Rhizosphere	Enriched	1.65328	0.112941	p:Firmicutes	c:Clostridia	o:Clostridiales	f:Family_XVIII	g:uncultured	s:uncultured_bacterium
OTU_5729	PHE	Rhizosphere	Enriched	0.0328878	0.00350163	p:Proteobacteria	c:Gammaproteobacteria	o:Betaproteobacteriales	f:Burkholderiaceae
OTU_6	PHE	Rhizosphere	Enriched	3.32992	1.03257	p:Proteobacteria	c:Alphaproteobacteria	o:Caulobacterales	f:Caulobacteraceae	g:Asticcacaulis
OTU_602	PHE	Rhizosphere	Enriched	0.0743412	0.00359427	p:Firmicutes	c:Clostridia	o:Clostridiales	f:Clostridiaceae_1	g:Oxobacter	s:uncultured_bacterium
OTU_6250	PHE	Rhizosphere	Enriched	0.0660129	0.00554958	p:Firmicutes	c:Clostridia	o:Clostridiales	f:Ruminococcaceae
OTU_63	PHE	Rhizosphere	Enriched	0.0844266	0.0330222	p:Firmicutes	c:Clostridia	o:Clostridiales	f:Ruminococcaceae	g:Ruminiclostridium_1
OTU_634	PHE	Rhizosphere	Enriched	0.05321	0.00828892	p:Firmicutes	c:Clostridia	o:Clostridiales	f:Christensenellaceae	g:uncultured
OTU_645	PHE	Rhizosphere	Enriched	0.050464	0.0173042	p:Patescibacteria	c:Parcubacteria	o:Candidatus_Kaiserbacteria
OTU_647	PHE	Rhizosphere	Enriched	0.0240834	0.00155636	p:Patescibacteria	c:Saccharimonadia	o:Saccharimonadales
OTU_651	PHE	Rhizosphere	Enriched	0.0200757	0	p:Bacteroidetes	c:Bacteroidia	o:Cytophagales	f:Spirosomaceae	g:uncultured	s:uncultured_bacterium
OTU_66	PHE	Rhizosphere	Enriched	0.132484	0.0370098	p:Firmicutes	c:Bacilli	o:Bacillales	f:Bacillaceae	g:Geobacillus
OTU_670	PHE	Rhizosphere	Enriched	0.208583	0.0458068	p:Patescibacteria	c:Parcubacteria	o:Candidatus_Kaiserbacteria
OTU_684	PHE	Rhizosphere	Enriched	0.0286723	0.00627596	p:Firmicutes	c:Clostridia	o:Clostridiales	f:Ruminococcaceae	g:uncultured	s:uncultured_bacterium
OTU_701	PHE	Rhizosphere	Enriched	0.0386742	0.0082384	p:Chloroflexi	c:Ktedonobacteria	o:Ktedonobacterales	f:JG30-KF-AS9
OTU_704	PHE	Rhizosphere	Enriched	0.028104	0.00217101	p:Proteobacteria	c:Deltaproteobacteria	o:Myxococcales	f:Polyangiaceae	g:Pajaroellobacter	s:uncultured_bacterium
OTU_725	PHE	Rhizosphere	Enriched	0.0345956	0.00183097	p:Proteobacteria	c:Alphaproteobacteria	o:Rhizobiales	f:Xanthobacteraceae	g:Azorhizobium
OTU_734	PHE	Rhizosphere	Enriched	0.026238	0.00104147	p:Firmicutes	c:Clostridia	o:Clostridiales	f:Ruminococcaceae
OTU_7402	PHE	Rhizosphere	Enriched	0.013082	0	p:Firmicutes
OTU_745	PHE	Rhizosphere	Enriched	0.100905	0.0463025	p:Proteobacteria	c:Deltaproteobacteria	o:Oligoflexales	f:0319-6G20
OTU_764	PHE	Rhizosphere	Enriched	0.0192462	0.00155636	p:Firmicutes	c:Clostridia	o:Clostridiales	f:Heliobacteriaceae	g:Hydrogenispora	s:uncultured_bacterium
OTU_7676	PHE	Rhizosphere	Enriched	0.0108255	0	p:Firmicutes	c:Clostridia	o:Clostridiales	f:Ruminococcaceae
OTU_783	PHE	Rhizosphere	Enriched	0.11337	0.000655119	p:Firmicutes	c:Clostridia	o:Clostridiales	f:Family_XVIII	g:uncultured	s:uncultured_bacterium
OTU_7846	PHE	Rhizosphere	Enriched	0.00489151	0	p:Firmicutes	c:Bacilli	o:Bacillales	f:Bacillaceae	g:Bacillus
OTU_797	PHE	Rhizosphere	Enriched	0.117973	0.00302886	p:Firmicutes	c:Clostridia	o:Clostridiales	f:Family_XVIII	g:uncultured	s:uncultured_bacterium
OTU_8064	PHE	Rhizosphere	Enriched	0.139887	0.00769856	p:Proteobacteria	c:Gammaproteobacteria	o:Betaproteobacteriales	f:Burkholderiaceae
OTU_8093	PHE	Rhizosphere	Enriched	0.0061409	0	p:Proteobacteria	c:Deltaproteobacteria	o:Oligoflexales	f:0319-6G20
OTU_828	PHE	Rhizosphere	Enriched	0.0231332	0.00338734	p:Patescibacteria	c:Saccharimonadia	o:Saccharimonadales
OTU_85	PHE	Rhizosphere	Enriched	0.26434	0.108274	p:Proteobacteria	c:Gammaproteobacteria	o:Betaproteobacteriales	f:Methylophilaceae
OTU_8565	PHE	Rhizosphere	Enriched	0.00564424	0	Bacteroidetes	c:Bacteroidia	o:Sphingobacteriales	f:env.OPS_17
OTU_88	PHE	Rhizosphere	Enriched	0.0839395	0.0252	p:Firmicutes	c:Clostridia	o:Clostridiales	f:Gracilibacteraceae	g:Lutispora	s:uncultured_bacterium
OTU_889	PHE	Rhizosphere	Enriched	0.255638	0.0597997	p:Proteobacteria	c:Gammaproteobacteria	o:Betaproteobacteriales	f:Burkholderiaceae
OTU_9	PHE	Rhizosphere	Enriched	1.18434	0.190052	p:Patescibacteria	c:Saccharimonadia	o:Saccharimonadales
OTU_93	PHE	Rhizosphere	Enriched	0.481646	0.0298364	p:Bacteroidetes	c:Bacteroidia	o:Chitinophagales	f:Chitinophagaceae	g:Heliimonas	s:uncultured_bacterium
OTU_947	PHE	Rhizosphere	Enriched	0.0191859	0.00260368	p:Proteobacteria	c:Alphaproteobacteria	o:Azospirillales	f:Inquilinaceae	g:Inquilinus
OTU_982	PHE	Rhizosphere	Enriched	0.0111833	0.00117293	p:Actinobacteria	c:Actinobacteria	o:Frankiales	f:Acidothermaceae	g:Acidothermus	s:bacterium_Ellin5129
OTU_9922	PHE	Rhizosphere	Enriched	0.00395168	0	p:Patescibacteria	c:Saccharimonadia	o:Saccharimonadales
OTU_9994	PHE	Rhizosphere	Enriched	0.202254	0.0164645	p:Proteobacteria	c:Gammaproteobacteria	o:Betaproteobacteriales	f:Burkholderiaceae
OTU_1	Cu	Rhizosphere	Enriched	7.78426	1.86657	p:Proteobacteria	c:Deltaproteobacteria	o:Desulfuromonadales	f:Geobacteraceae	g:Geobacter	s:uncultured_bacterium
OTU_10005	Cu	Rhizosphere	Enriched	0.00459314	0	p:Proteobacteria	c:Alphaproteobacteria
OTU_10043	Cu	Rhizosphere	Enriched	0.00902925	0.000517813	p:Firmicutes	c:Clostridia	o:Clostridiales	f:Family_XVIII	g:uncultured	s:uncultured_bacterium
OTU_101	Cu	Rhizosphere	Enriched	0.244188	0.01521	p:Firmicutes	c:Clostridia	o:Clostridiales	f:Ruminococcaceae	g:Ruminiclostridium_1	s:uncultured_bacterium
OTU_102	Cu	Rhizosphere	Enriched	0.204668	0.0799839	p:Actinobacteria	c:Actinobacteria	o:Propionibacteriales	f:Propionibacteriaceae	g:Luteococcus
OTU_10200	Cu	Rhizosphere	Enriched	0.00463011	0	p:Actinobacteria	c:Actinobacteria	o:Micrococcales	f:Intrasporangiaceae	g:Phycicoccus
OTU_10231	Cu	Rhizosphere	Enriched	0.0327588	0.00967791	p:Proteobacteria	c:Alphaproteobacteria	o:Caulobacterales	f:Caulobacteraceae
OTU_1026	Cu	Rhizosphere	Enriched	0.0132776	0.00117293	p:Proteobacteria	c:Deltaproteobacteria	o:Bdellovibrionales	f:Bacteriovoracaceae	g:Peredibacter
OTU_1027	Cu	Rhizosphere	Enriched	0.075236	0.0081325	p:Proteobacteria	c:Alphaproteobacteria	o:Rhizobiales	f:Rhizobiaceae
OTU_1029	Cu	Rhizosphere	Enriched	0.0247256	0.000992232	p:Patescibacteria	c:Parcubacteria	o:Candidatus_Kaiserbacteria
OTU_10460	Cu	Rhizosphere	Enriched	0.00431237	0	p:Acidobacteria	c:Acidobacteriia	o:Acidobacteriales
OTU_1066	Cu	Rhizosphere	Enriched	0.0162132	0	p:Bacteroidetes	c:Bacteroidia	o:Chitinophagales	f:Chitinophagaceae	g:uncultured	s:Bacteroidetes_bacterium
OTU_1124	Cu	Rhizosphere	Enriched	0.00913166	0.000517813	p:Firmicutes	c:Clostridia	o:Clostridiales	f:Heliobacteriaceae	g:Hydrogenispora	s:uncultured_bacterium
OTU_11268	Cu	Rhizosphere	Enriched	0.0176745	0.00164735	p:Proteobacteria	c:Gammaproteobacteria	o:Betaproteobacteriales	f:Burkholderiaceae
OTU_11295	Cu	Rhizosphere	Enriched	0.0247884	0.000517813	p:Proteobacteria	c:Deltaproteobacteria
OTU_1133	Cu	Rhizosphere	Enriched	0.0138355	0.00103855	p:Firmicutes	c:Clostridia	o:Clostridiales	f:Family_XVIII	g:uncultured
OTU_118	Cu	Rhizosphere	Enriched	0.278127	0.0532063	p:Proteobacteria	c:Alphaproteobacteria	o:Azospirillales	f:Azospirillaceae	g:Azospirillum
OTU_1190	Cu	Rhizosphere	Enriched	0.0235104	0.00194107	p:Bacteroidetes	c:Bacteroidia	o:Bacteroidales
OTU_1273	Cu	Rhizosphere	Enriched	0.00682572	0	p:Proteobacteria	c:Deltaproteobacteria	o:Myxococcales	f:uncultured
OTU_13505	Cu	Rhizosphere	Enriched	0.279186	0.0505117	p:Proteobacteria	c:Deltaproteobacteria	o:Desulfuromonadales	f:Geobacteraceae	g:Geobacter
OTU_13685	Cu	Rhizosphere	Enriched	0.00633285	0.000517813	p:Firmicutes	c:Clostridia	o:Clostridiales	f:Christensenellaceae	g:uncultured	s:uncultured_bacterium
OTU_1419	Cu	Rhizosphere	Enriched	0.011124	0.00216809	p:Firmicutes	c:Clostridia	o:Clostridiales	f:Christensenellaceae	g:uncultured	s:uncultured_bacterium
OTU_14677	Cu	Rhizosphere	Enriched	0.0164951	0.000995155	p:Proteobacteria	c:Deltaproteobacteria	o:Desulfuromonadales	f:Geobacteraceae	g:Geobacter
OTU_148	Cu	Rhizosphere	Enriched	0.0745624	0.0182725	p:Proteobacteria	c:Alphaproteobacteria	o:Rhizobiales	f:Beijerinckiaceae	g:Bosea
OTU_149	Cu	Rhizosphere	Enriched	0.0714379	0.0103572	p:Patescibacteria	c:Parcubacteria	o:Candidatus_Kaiserbacteria
OTU_154	Cu	Rhizosphere	Enriched	0.299994	0.0283865	p:Proteobacteria	c:Gammaproteobacteria	o:Betaproteobacteriales	f:Hydrogenophilaceae	g:Thiobacillus
OTU_1550	Cu	Rhizosphere	Enriched	0.0986501	0.00949227	p:Firmicutes	c:Clostridia	o:Clostridiales	f:Family_XVIII	g:uncultured	s:uncultured_bacterium
OTU_1573	Cu	Rhizosphere	Enriched	0.0330282	0.0129622	p:Proteobacteria	c:Gammaproteobacteria	o:Betaproteobacteriales	f:Burkholderiaceae
OTU_1673	Cu	Rhizosphere	Enriched	0.00503963	0	p:Proteobacteria	c:Deltaproteobacteria	o:Oligoflexales	f:0319-6G20
OTU_169	Cu	Rhizosphere	Enriched	0.0601428	0.00771766	p:Firmicutes	c:Clostridia	o:Clostridiales	f:Clostridiaceae_1
OTU_17	Cu	Rhizosphere	Enriched	1.06346	0.373316	p:Acidobacteria	c:Acidobacteriia	o:Acidobacteriales
OTU_175	Cu	Rhizosphere	Enriched	0.0708998	0.0128511	Bacteroidetes	c:Bacteroidia	o:Cytophagales	f:Spirosomaceae	g:Fibrisoma
OTU_185	Cu	Rhizosphere	Enriched	0.346439	0.0151083	p:Firmicutes	c:Clostridia	o:Clostridiales	f:Family_XVIII	g:uncultured	s:uncultured_bacterium
OTU_1864	Cu	Rhizosphere	Enriched	0.00642059	0	p:Firmicutes	c:Clostridia	o:Clostridiales	f:Ruminococcaceae
OTU_1872	Cu	Rhizosphere	Enriched	0.00800397	0	p:Firmicutes	c:Clostridia	o:Clostridiales	f:Clostridiaceae_1	g:Oxobacter
OTU_191	Cu	Rhizosphere	Enriched	0.186456	0.0233351	p:Proteobacteria	c:Alphaproteobacteria	o:Rhodospirillales	f:Magnetospirillaceae	g:Magnetospirillum
OTU_2	Cu	Rhizosphere	Enriched	3.94079	0.441932	p:Actinobacteria	c:Actinobacteria	o:Micrococcales	f:Cellulomonadaceae	g:Cellulomonas
OTU_205	Cu	Rhizosphere	Enriched	0.290392	0.0431415	p:Proteobacteria	c:Alphaproteobacteria	o:Micropepsales	f:Micropepsaceae	g:uncultured	s:uncultured_bacterium
OTU_210	Cu	Rhizosphere	Enriched	0.193255	0.0478991	p:Proteobacteria	c:Gammaproteobacteria	o:Betaproteobacteriales	f:Burkholderiaceae
OTU_220	Cu	Rhizosphere	Enriched	0.0807405	0.0311365	p:Chloroflexi	c:Ktedonobacteria	o:Ktedonobacterales	f:JG30-KF-AS9
OTU_2368	Cu	Rhizosphere	Enriched	0.00574801	0	p:Bacteroidetes	c:Bacteroidia	o:SM1A07
OTU_25	Cu	Rhizosphere	Enriched	0.744346	0.210717	p:Proteobacteria	c:Gammaproteobacteria	o:Betaproteobacteriales	f:Burkholderiaceae	g:Herbaspirillum
OTU_254	Cu	Rhizosphere	Enriched	0.0434726	0.00726655	p:Firmicutes	c:Clostridia	o:Clostridiales	f:Christensenellaceae	g:Christensenellaceae_R-7_group	s:uncultured_bacterium
OTU_2558	Cu	Rhizosphere	Enriched	0.0890423	0.0113612	p:Proteobacteria	c:Gammaproteobacteria	o:Betaproteobacteriales	f:Burkholderiaceae
OTU_256	Cu	Rhizosphere	Enriched	0.114032	0.00569109	p:Patescibacteria	c:Saccharimonadia	o:Saccharimonadales
OTU_2664	Cu	Rhizosphere	Enriched	0.011515	0.000517813	p:Firmicutes	c:Clostridia	o:Clostridiales	f:Clostridiaceae_1	g:Oxobacter	s:uncultured_bacterium
OTU_2759	Cu	Rhizosphere	Enriched	0.00733661	0	p:Proteobacteria	c:Alphaproteobacteria	o:Rickettsiales	f:Rickettsiaceae	g:uncultured	s:uncultured_bacterium
OTU_278	Cu	Rhizosphere	Enriched	0.115611	0.00625521	p:Firmicutes	c:Clostridia	o:DTU014
OTU_2825	Cu	Rhizosphere	Enriched	0.00452874	0	p:Firmicutes	c:Clostridia	o:Clostridiales	f:Ruminococcaceae
OTU_283	Cu	Rhizosphere	Enriched	0.17353	0.00956774	p:Firmicutes	c:Clostridia	o:Clostridiales	f:Clostridiaceae_1	g:Oxobacter
OTU_289	Cu	Rhizosphere	Enriched	0.067602	0.00888092	p:Patescibacteria	c:Saccharimonadia	o:Saccharimonadales
OTU_2959	Cu	Rhizosphere	Enriched	0.012009	0	p:Proteobacteria	c:Gammaproteobacteria	o:Pseudomonadales	f:Pseudomonadaceae	g:Pseudomonas
OTU_316	Cu	Rhizosphere	Enriched	0.0990143	0.00950817	p:Firmicutes	c:Clostridia	o:Clostridiales	f:Family_XVIII	g:uncultured	s:uncultured_bacterium
OTU_3192	Cu	Rhizosphere	Enriched	0.00811842	0.000474419	p:Bacteroidetes	c:Bacteroidia	o:Bacteroidales
OTU_3209	Cu	Rhizosphere	Enriched	0.00456976	0	p:Patescibacteria	c:Saccharimonadia	o:Saccharimonadales
OTU_329	Cu	Rhizosphere	Enriched	0.131107	0.0191304	p:Proteobacteria	c:Alphaproteobacteria	o:Rhodospirillales	f:Magnetospirillaceae	g:Magnetospirillum	s:uncultured_bacterium
OTU_3290	Cu	Rhizosphere	Enriched	0.00762627	0	p:Firmicutes	c:Clostridia	o:Clostridiales	f:Clostridiales_vadinBB60_group
OTU_335	Cu	Rhizosphere	Enriched	0.0668299	0.0108625	p:Firmicutes	c:Clostridia	o:Clostridiales	f:Lachnospiraceae	g:uncultured	s:uncultured_bacterium
OTU_34	Cu	Rhizosphere	Enriched	0.15753	0.0389727	p:Proteobacteria	c:Alphaproteobacteria	o:Sphingomonadales	f:Sphingomonadaceae	g:Sphingomonas
OTU_344	Cu	Rhizosphere	Enriched	0.11556	0.0120846	p:Firmicutes	c:Clostridia	o:DTU014
OTU_381	Cu	Rhizosphere	Enriched	0.0520678	0.00499129	p:Proteobacteria	c:Alphaproteobacteria	o:Dongiales	f:Dongiaceae	g:Dongia
OTU_39	Cu	Rhizosphere	Enriched	0.211147	0.0644767	p:Firmicutes	c:Clostridia	o:Clostridiales	f:Gracilibacteraceae
OTU_405	Cu	Rhizosphere	Enriched	0.0478162	0.0116503	p:Proteobacteria	c:Alphaproteobacteria	o:Acetobacterales	f:Acetobacteraceae	g:uncultured	s:uncultured_bacterium
OTU_422	Cu	Rhizosphere	Enriched	0.0529629	0.0104499	p:Firmicutes	c:Clostridia	o:Clostridiales	f:Christensenellaceae	g:uncultured	s:uncultured_bacterium
OTU_424	Cu	Rhizosphere	Enriched	0.0569097	0.00617007	p:Proteobacteria	c:Alphaproteobacteria	o:Sphingomonadales	f:Sphingomonadaceae	g:Sphingobium
OTU_434	Cu	Rhizosphere	Enriched	0.0469367	0.00760531	p:Firmicutes	c:Clostridia
OTU_436	Cu	Rhizosphere	Enriched	0.0158512	0.00293623	p:Firmicutes	c:Clostridia	o:Clostridiales	f:Clostridiaceae_1	g:Fonticella	s:uncultured_bacterium
OTU_440	Cu	Rhizosphere	Enriched	0.0176544	0.00451687	p:Firmicutes	c:Clostridia
OTU_452	Cu	Rhizosphere	Enriched	0.0304553	0.00655935	p:Proteobacteria	c:Alphaproteobacteria	o:Rhizobiales	f:Rhizobiaceae
OTU_463	Cu	Rhizosphere	Enriched	0.0387549	0.00723065	p:Patescibacteria	c:Saccharimonadia	o:Saccharimonadales
OTU_4686	Cu	Rhizosphere	Enriched	0.051889	0.00220856	p:Firmicutes	c:Clostridia	o:Clostridiales	f:Ruminococcaceae	g:uncultured	s:uncultured_bacterium
OTU_47	Cu	Rhizosphere	Enriched	0.197349	0.0243842	p:Firmicutes	c:Clostridia	o:Clostridiales	f:Clostridiaceae_1	g:Fonticella
OTU_4880	Cu	Rhizosphere	Enriched	0.00827951	0	p:Patescibacteria	c:Saccharimonadia	o:Saccharimonadales
OTU_49	Cu	Rhizosphere	Enriched	0.452868	0.0693385	p:Bacteroidetes	c:Bacteroidia	o:Bacteroidales	f:Prolixibacteraceae	g:BSV13
OTU_493	Cu	Rhizosphere	Enriched	0.0224007	0.00373029	p:Firmicutes	c:Clostridia	o:Clostridiales	f:Christensenellaceae	g:Christensenellaceae_R-7_group
OTU_51	Cu	Rhizosphere	Enriched	1.53612	0.217597	p:Patescibacteria	c:Parcubacteria	o:Candidatus_Kaiserbacteria
OTU_518	Cu	Rhizosphere	Enriched	0.0554412	0.000995155	p:Proteobacteria	c:Gammaproteobacteria	o:Pseudomonadales	f:Pseudomonadaceae	g:Azotobacter
OTU_53	Cu	Rhizosphere	Enriched	0.245054	0.0679664	p:Bacteroidetes	c:Bacteroidia	o:Bacteroidales	f:Paludibacteraceae	g:uncultured
OTU_54	Cu	Rhizosphere	Enriched	0.160529	0.0458592	p:Firmicutes	c:Clostridia	o:Clostridiales	f:Ruminococcaceae	g:uncultured	s:uncultured_bacterium
OTU_548	Cu	Rhizosphere	Enriched	0.00409151	0	p:Bacteroidetes	c:Bacteroidia	o:Cytophagales	f:Amoebophilaceae	g:Candidatus_Amoebophilus
OTU_551	Cu	Rhizosphere	Enriched	0.066591	0.00803926	p:Proteobacteria	c:Alphaproteobacteria	o:Reyranellales	f:Reyranellaceae	g:Reyranella
OTU_56	Cu	Rhizosphere	Enriched	5.42364	1.63147	p:Proteobacteria	c:Deltaproteobacteria	o:Desulfuromonadales	f:Geobacteraceae	g:Geobacter
OTU_561	Cu	Rhizosphere	Enriched	0.0892369	0.00715353	p:Firmicutes	c:Clostridia	o:Clostridiales	f:Ruminococcaceae	g:Ruminiclostridium_1
OTU_5653	Cu	Rhizosphere	Enriched	0.169047	0.0423199	p:Proteobacteria	c:Deltaproteobacteria	o:Desulfuromonadales	f:Geobacteraceae	g:Geobacter	s:uncultured_bacterium
OTU_5729	Cu	Rhizosphere	Enriched	0.0208621	0.00350163	p:Proteobacteria	c:Gammaproteobacteria	o:Betaproteobacteriales	f:Burkholderiaceae
OTU_5811	Cu	Rhizosphere	Enriched	0.00460203	0	p:Proteobacteria
OTU_602	Cu	Rhizosphere	Enriched	0.0276268	0.00359427	p:Firmicutes	c:Clostridia	o:Clostridiales	f:Clostridiaceae_1	g:Oxobacter	s:uncultured_bacterium
OTU_6250	Cu	Rhizosphere	Enriched	0.104628	0.00554958	p:Firmicutes	c:Clostridia	o:Clostridiales	f:Ruminococcaceae
OTU_634	Cu	Rhizosphere	Enriched	0.0442528	0.00828892	p:Firmicutes	c:Clostridia	o:Clostridiales	f:Christensenellaceae	g:uncultured
OTU_67	Cu	Rhizosphere	Enriched	0.159437	0.0254779	p:Firmicutes	c:Clostridia	o:Clostridiales	f:Gracilibacteraceae	g:Lutispora	s:uncultured_bacterium
OTU_69	Cu	Rhizosphere	Enriched	0.202914	0.0533783	p:Actinobacteria	c:Actinobacteria	o:Micrococcales	f:Cellulomonadaceae	g:Cellulomonas	s:actinobacterium_IR1
OTU_701	Cu	Rhizosphere	Enriched	0.0252986	0.0082384	p:Chloroflexi	c:Ktedonobacteria	o:Ktedonobacterales	f:JG30-KF-AS9
OTU_7073	Cu	Rhizosphere	Enriched	0.00426651	0	p:Firmicutes	c:Clostridia	o:Clostridiales
OTU_72	Cu	Rhizosphere	Enriched	0.320997	0.167416	p:Acidobacteria	c:Acidobacteriia	o:Solibacterales	f:Solibacteraceae_Subgroup_3	g:Candidatus_Solibacter
OTU_734	Cu	Rhizosphere	Enriched	0.0220955	0.00104147	p:Firmicutes	c:Clostridia	o:Clostridiales	f:Ruminococcaceae
OTU_764	Cu	Rhizosphere	Enriched	0.0230574	0.00155636	p:Firmicutes	c:Clostridia	o:Clostridiales	f:Heliobacteriaceae	g:Hydrogenispora	s:uncultured_bacterium
OTU_7676	Cu	Rhizosphere	Enriched	0.0105214	0	p:Firmicutes	c:Clostridia	o:Clostridiales	f:Ruminococcaceae
OTU_783	Cu	Rhizosphere	Enriched	0.0792849	0.000655119	p:Firmicutes	c:Clostridia	o:Clostridiales	f:Family_XVIII	g:uncultured	s:uncultured_bacterium
OTU_7846	Cu	Rhizosphere	Enriched	0.00465297	0	p:Firmicutes	c:Bacilli	o:Bacillales	f:Bacillaceae	g:Bacillus
OTU_797	Cu	Rhizosphere	Enriched	0.0729587	0.00302886	p:Firmicutes	c:Clostridia	o:Clostridiales	f:Family_XVIII	g:uncultured	s:uncultured_bacterium
OTU_83	Cu	Rhizosphere	Enriched	0.227005	0.0387036	p:Firmicutes	c:Clostridia	o:Clostridiales	f:Family_XIII	g:Anaerovorax	s:uncultured_bacterium
OTU_8305	Cu	Rhizosphere	Enriched	0.201026	0.0776816	p:Proteobacteria	c:Gammaproteobacteria	o:Betaproteobacteriales	f:Burkholderiaceae
OTU_85	Cu	Rhizosphere	Enriched	0.378494	0.108274	p:Proteobacteria	c:Gammaproteobacteria	o:Betaproteobacteriales	f:Methylophilaceae
OTU_88	Cu	Rhizosphere	Enriched	0.0687679	0.0252	p:Firmicutes	c:Clostridia	o:Clostridiales	f:Gracilibacteraceae	g:Lutispora	s:uncultured_bacterium
OTU_89	Cu	Rhizosphere	Enriched	0.387217	0.158228	p:Proteobacteria	c:Alphaproteobacteria	o:Caulobacterales	f:Caulobacteraceae	g:Phenylobacterium
OTU_9	Cu	Rhizosphere	Enriched	1.19324	0.190052	p:Patescibacteria	c:Saccharimonadia	o:Saccharimonadales
OTU_916	Cu	Rhizosphere	Enriched	0.013053	0.000655119	p:Proteobacteria	c:Deltaproteobacteria	o:Oligoflexales	f:Oligoflexaceae	g:Silvanigrella
OTU_93	Cu	Rhizosphere	Enriched	0.147971	0.0298364	p:Bacteroidetes	c:Bacteroidia	o:Chitinophagales	f:Chitinophagaceae	g:Heliimonas	s:uncultured_bacterium
OTU_96	Cu	Rhizosphere	Enriched	0.340817	0.067756	p:Actinobacteria	c:Actinobacteria	o:Frankiales
OTU_982	Cu	Rhizosphere	Enriched	0.0126799	0.00117293	p:Actinobacteria	c:Actinobacteria	o:Frankiales	f:Acidothermaceae	g:Acidothermus	s:bacterium_Ellin5129
OTU_1	CP	Rhizosphere	Enriched	10.9168	1.86657	p:Proteobacteria	c:Deltaproteobacteria	o:Desulfuromonadales	f:Geobacteraceae	g:Geobacter	s:uncultured_bacterium
OTU_1006	CP	Rhizosphere	Enriched	0.0306982	0	p:Patescibacteria	c:Parcubacteria	o:Candidatus_Kaiserbacteria
OTU_101	CP	Rhizosphere	Enriched	0.0846853	0.01521	p:Firmicutes	c:Clostridia	o:Clostridiales	f:Ruminococcaceae	g:Ruminiclostridium_1	s:uncultured_bacterium
OTU_10126	CP	Rhizosphere	Enriched	0.00244991	0	p:Proteobacteria	c:Deltaproteobacteria	o:Desulfuromonadales	f:Geobacteraceae	g:Geobacter
OTU_102	CP	Rhizosphere	Enriched	0.570327	0.0799839	p:Actinobacteria	c:Actinobacteria	o:Propionibacteriales	f:Propionibacteriaceae	g:Luteococcus
OTU_10231	CP	Rhizosphere	Enriched	0.0569238	0.00967791	p:Proteobacteria	c:Alphaproteobacteria	o:Caulobacterales	f:Caulobacteraceae
OTU_1027	CP	Rhizosphere	Enriched	0.04758	0.0081325	p:Proteobacteria	c:Alphaproteobacteria	o:Rhizobiales	f:Rhizobiaceae
OTU_1051	CP	Rhizosphere	Enriched	0.00244872	0	p:Firmicutes	c:Clostridia	o:Clostridiales	f:Ruminococcaceae	g:Acetanaerobacterium	s:uncultured_bacterium
OTU_10542	CP	Rhizosphere	Enriched	0.00248601	0	p:Proteobacteria	c:Gammaproteobacteria	o:Betaproteobacteriales
OTU_10693	CP	Rhizosphere	Enriched	0.00561009	0.00103563	p:Proteobacteria	c:Gammaproteobacteria	o:Betaproteobacteriales	f:A21b
OTU_10695	CP	Rhizosphere	Enriched	0.011148	0.00225908	p:Proteobacteria
OTU_10755	CP	Rhizosphere	Enriched	0.00316494	0	p:Actinobacteria	c:Actinobacteria	o:Micrococcales
OTU_1076	CP	Rhizosphere	Enriched	0.10743	0.0103346	p:Firmicutes	c:Clostridia	o:Clostridiales	f:Family_XVIII	g:uncultured	s:uncultured_bacterium
OTU_1083	CP	Rhizosphere	Enriched	0.0338446	0.0154072	p:Firmicutes	c:Clostridia	o:Clostridiales	f:Clostridiaceae_1	g:Fonticella	s:uncultured_bacterium
OTU_1088	CP	Rhizosphere	Enriched	0.0121673	0.00164735	p:Proteobacteria	c:Alphaproteobacteria	o:Azospirillales	f:Azospirillaceae	g:Azospirillum
OTU_1089	CP	Rhizosphere	Enriched	0.00806476	0.00182805	p:Acidobacteria	c:Holophagae	o:Subgroup_7
OTU_1090	CP	Rhizosphere	Enriched	0.00625292	0.00198739	p:Firmicutes	c:Clostridia	o:Clostridiales	f:Ruminococcaceae	g:Acetivibrio	s:uncultured_bacterium
OTU_11	CP	Rhizosphere	Enriched	0.764394	0.489831	p:Firmicutes	c:Bacilli	o:Bacillales	f:Bacillaceae	g:Bacillus
OTU_11193	CP	Rhizosphere	Enriched	0.00628902	0	p:Proteobacteria	c:Gammaproteobacteria	o:Betaproteobacteriales	f:Burkholderiaceae	g:Massilia
OTU_1128	CP	Rhizosphere	Enriched	0.00241262	0	p:Firmicutes	c:Clostridia	o:Clostridiales	f:Peptococcaceae
OTU_11283	CP	Rhizosphere	Enriched	0.00696556	0.0022144	p:Proteobacteria
OTU_11295	CP	Rhizosphere	Enriched	0.0305833	0.000517813	p:Proteobacteria	c:Deltaproteobacteria
OTU_1133	CP	Rhizosphere	Enriched	0.0490178	0.00103855	p:Firmicutes	c:Clostridia	o:Clostridiales	f:Family_XVIII	g:uncultured
OTU_11351	CP	Rhizosphere	Enriched	0.0282932	0.0134311	p:Gemmatimonadetes	c:Gemmatimonadetes	o:Gemmatimonadales	f:Gemmatimonadaceae
OTU_11489	CP	Rhizosphere	Enriched	0.00621681	0.000474419	p:Firmicutes	c:Bacilli	o:Bacillales	f:Paenibacillaceae	g:Paenibacillus
OTU_11543	CP	Rhizosphere	Enriched	0.00813458	0.000474419	p:Actinobacteria	c:Actinobacteria
OTU_118	CP	Rhizosphere	Enriched	0.110997	0.0532063	p:Proteobacteria	c:Alphaproteobacteria	o:Azospirillales	f:Azospirillaceae	g:Azospirillum
OTU_12	CP	Rhizosphere	Enriched	0.225427	0.0702742	p:Proteobacteria	c:Gammaproteobacteria	o:Pseudomonadales	f:Moraxellaceae	g:Acinetobacter
OTU_12052	CP	Rhizosphere	Enriched	0.0318967	0.00599971	p:Proteobacteria
OTU_121	CP	Rhizosphere	Enriched	0.256437	0.24113	p:Proteobacteria	c:Alphaproteobacteria	o:Caulobacterales	f:Caulobacteraceae	g:Phenylobacterium
OTU_1223	CP	Rhizosphere	Enriched	0.00316137	0	p:Firmicutes	c:Clostridia	o:Clostridiales	f:Ruminococcaceae	g:Ruminococcaceae_UCG-010	s:uncultured_bacterium
OTU_1281	CP	Rhizosphere	Enriched	0.00244872	0	p:Firmicutes	c:Bacilli	o:Lactobacillales	f:Aerococcaceae	g:Abiotrophia	s:Abiotrophia_defectiva
OTU_129	CP	Rhizosphere	Enriched	0.343536	0.0181216	p:Proteobacteria	c:Alphaproteobacteria	o:Acetobacterales	f:Acetobacteraceae	g:Acidisoma	s:Acidisoma_sibiricum
OTU_131	CP	Rhizosphere	Enriched	0.0990724	0.0299339	p:Firmicutes	c:Bacilli	o:Bacillales	f:Alicyclobacillaceae	g:Effusibacillus	s:uncultured_bacterium
OTU_1311	CP	Rhizosphere	Enriched	0.0365923	0	p:Firmicutes	c:Clostridia	o:Clostridiales	f:Family_XVIII	g:uncultured	s:uncultured_bacterium
OTU_132	CP	Rhizosphere	Enriched	0.472144	0.308659	p:Proteobacteria	c:Alphaproteobacteria	o:Azospirillales	f:Azospirillaceae	g:Azospirillum
OTU_134	CP	Rhizosphere	Enriched	0.106415	0.0181653	p:Firmicutes	c:Clostridia	o:Clostridiales	f:Peptococcaceae
OTU_13416	CP	Rhizosphere	Enriched	0.0024872	0	p:Chloroflexi
OTU_1345	CP	Rhizosphere	Enriched	0.0840108	0.0238298	p:Chloroflexi	c:Ktedonobacteria	o:C0119
OTU_1355	CP	Rhizosphere	Enriched	0.035823	0.000948839	p:Patescibacteria	c:Saccharimonadia	o:Saccharimonadales
OTU_1357	CP	Rhizosphere	Enriched	0.00308797	0	p:Firmicutes	c:Clostridia	o:Clostridiales	f:Ruminococcaceae	g:uncultured	s:uncultured_bacterium
OTU_13713	CP	Rhizosphere	Enriched	0.00255821	0	p:Proteobacteria	c:Alphaproteobacteria	o:Sphingomonadales	f:Sphingomonadaceae	g:Sphingomonas
OTU_14006	CP	Rhizosphere	Enriched	0.0110746	0.00117585	p:Proteobacteria
OTU_1402	CP	Rhizosphere	Enriched	0.0699448	0.0199518	p:Proteobacteria	c:Gammaproteobacteria	o:Betaproteobacteriales	f:Burkholderiaceae
OTU_144	CP	Rhizosphere	Enriched	0.352663	0.140007	p:Actinobacteria	c:Actinobacteria	o:Micrococcales	f:Intrasporangiaceae	g:Terrabacter
OTU_14499	CP	Rhizosphere	Enriched	0.00639613	0	p:Firmicutes	c:Bacilli	o:Bacillales	f:Paenibacillaceae	g:Paenibacillus
OTU_1454	CP	Rhizosphere	Enriched	0.00692589	0.00198739	p:Proteobacteria	c:Alphaproteobacteria	o:Azospirillales	f:Azospirillaceae	g:Nitrospirillum	s:Azospirillum_sp._B4
OTU_1462	CP	Rhizosphere	Enriched	0.0146101	0.00230539	p:Firmicutes	c:Bacilli	o:Bacillales	f:Paenibacillaceae	g:Paenibacillus
OTU_1463	CP	Rhizosphere	Enriched	0.0268257	0.00674454	p:Proteobacteria	c:Deltaproteobacteria	o:Oligoflexales	f:0319-6G20
OTU_14842	CP	Rhizosphere	Enriched	0.00621205	0	p:Proteobacteria	c:Gammaproteobacteria	o:Betaproteobacteriales	f:Burkholderiaceae	g:Massilia
OTU_14844	CP	Rhizosphere	Enriched	0.00248482	0	p:Firmicutes	c:Bacilli	o:Bacillales	f:Paenibacillaceae	g:Cohnella
OTU_149	CP	Rhizosphere	Enriched	0.509584	0.0103572	p:Patescibacteria	c:Parcubacteria	o:Candidatus_Kaiserbacteria
OTU_15	CP	Rhizosphere	Enriched	2.10998	0.110439	p:Proteobacteria	c:Gammaproteobacteria	o:Betaproteobacteriales	f:Burkholderiaceae	g:Burkholderia-Caballeronia-Paraburkholderia	s:Paraburkholderia_kururiensis
OTU_15178	CP	Rhizosphere	Enriched	0.00241262	0	p:Proteobacteria	c:Gammaproteobacteria	o:Betaproteobacteriales	f:Burkholderiaceae
OTU_15181	CP	Rhizosphere	Enriched	0.0134026	0.00250812	p:Proteobacteria	c:Deltaproteobacteria	o:Desulfuromonadales	f:Geobacteraceae	g:Geobacter
OTU_15483	CP	Rhizosphere	Enriched	0.0504838	0.010161	p:Proteobacteria
OTU_1553	CP	Rhizosphere	Enriched	0.00384268	0	p:Actinobacteria	c:Actinobacteria	o:Micrococcales	f:Microbacteriaceae	g:Diaminobutyricimonas	s:uncultured_bacterium
OTU_1572	CP	Rhizosphere	Enriched	0.0168362	0	p:Proteobacteria	c:Gammaproteobacteria	o:Legionellales	f:Legionellaceae	g:Legionella
OTU_1573	CP	Rhizosphere	Enriched	0.257832	0.0129622	p:Proteobacteria	c:Gammaproteobacteria	o:Betaproteobacteriales	f:Burkholderiaceae
OTU_1615	CP	Rhizosphere	Enriched	0.014687	0	p:Proteobacteria	c:Gammaproteobacteria
OTU_1618	CP	Rhizosphere	Enriched	0.0233549	0	p:Patescibacteria	c:Saccharimonadia	o:Saccharimonadales
OTU_166	CP	Rhizosphere	Enriched	0.353959	0.0219565	p:Patescibacteria	c:Saccharimonadia	o:Saccharimonadales
OTU_169	CP	Rhizosphere	Enriched	0.0852217	0.00771766	p:Firmicutes	c:Clostridia	o:Clostridiales	f:Clostridiaceae_1
OTU_170	CP	Rhizosphere	Enriched	0.222916	0.0244096	p:Bacteroidetes	c:Bacteroidia	o:Sphingobacteriales	f:Sphingobacteriaceae	g:Mucilaginibacter
OTU_1721	CP	Rhizosphere	Enriched	0.010246	0	p:Bacteroidetes	c:Bacteroidia	o:Cytophagales	f:Cytophagaceae
OTU_175	CP	Rhizosphere	Enriched	0.119	0.0128511	p:Bacteroidetes	c:Bacteroidia	o:Cytophagales	f:Spirosomaceae	g:Fibrisoma
OTU_1755	CP	Rhizosphere	Enriched	0.0319663	0.000948839	p:Firmicutes	c:Bacilli	o:Bacillales	f:Paenibacillaceae	g:Cohnella
OTU_181	CP	Rhizosphere	Enriched	0.16038	0.00742589	p:Acidobacteria	c:Acidobacteriia	o:Acidobacteriales	f:Acidobacteriaceae_Subgroup_1
OTU_1873	CP	Rhizosphere	Enriched	2.15329	0.198282	p:Proteobacteria	c:Gammaproteobacteria	o:Betaproteobacteriales	f:Burkholderiaceae	g:Massilia
OTU_1896	CP	Rhizosphere	Enriched	0.0143502	0.00496701	p:Proteobacteria	c:Deltaproteobacteria	o:Syntrophobacterales	f:Syntrophaceae	g:Desulfobacca
OTU_19	CP	Rhizosphere	Enriched	1.46575	0.17385	p:Proteobacteria	c:Gammaproteobacteria	o:Xanthomonadales	f:Rhodanobacteraceae	g:Dyella
OTU_191	CP	Rhizosphere	Enriched	0.0776465	0.0233351	p:Proteobacteria	c:Alphaproteobacteria	o:Rhodospirillales	f:Magnetospirillaceae	g:Magnetospirillum
OTU_192	CP	Rhizosphere	Enriched	0.0351652	0.0272699	p:Actinobacteria	c:MB-A2-108
OTU_1929	CP	Rhizosphere	Enriched	0.00241262	0	p:Proteobacteria
OTU_195	CP	Rhizosphere	Enriched	0.150155	0.0819843	p:Bacteroidetes	c:Bacteroidia	o:Bacteroidales	f:Prolixibacteraceae	g:BSV13	s:uncultured_bacterium
OTU_1959	CP	Rhizosphere	Enriched	0.0101583	0.00169074	p:Proteobacteria	c:Gammaproteobacteria	o:Diplorickettsiales	f:Diplorickettsiaceae	g:uncultured	s:uncultured_bacterium
OTU_198	CP	Rhizosphere	Enriched	0.0827711	0.029737	p:Actinobacteria	c:Actinobacteria	o:Micrococcales	f:Microbacteriaceae	g:Leifsonia
OTU_1989	CP	Rhizosphere	Enriched	0.0120927	0.00151297	p:Patescibacteria	c:Saccharimonadia	o:Saccharimonadales
OTU_2	CP	Rhizosphere	Enriched	6.68107	0.441932	p:Actinobacteria	c:Actinobacteria	o:Micrococcales	f:Cellulomonadaceae	g:Cellulomonas
OTU_20	CP	Rhizosphere	Enriched	1.35824	0.0732412	p:Firmicutes	c:Clostridia	o:Clostridiales	f:Clostridiaceae_1	g:Fonticella
OTU_200	CP	Rhizosphere	Enriched	0.248525	0.11157	p:Proteobacteria	c:Gammaproteobacteria	o:Betaproteobacteriales	f:Burkholderiaceae
OTU_2008	CP	Rhizosphere	Enriched	0.00493711	0	p:Actinobacteria	c:MB-A2-108
OTU_205	CP	Rhizosphere	Enriched	0.22155	0.0431415	p:Proteobacteria	c:Alphaproteobacteria	o:Micropepsales	f:Micropepsaceae	g:uncultured	s:uncultured_bacterium
OTU_2056	CP	Rhizosphere	Enriched	0.0024872	0	p:Firmicutes	c:Clostridia	o:Clostridiales	f:Ruminococcaceae	g:Ruminiclostridium_1	s:uncultured_bacterium
OTU_207	CP	Rhizosphere	Enriched	0.0290413	0.0109897	p:Firmicutes	c:Clostridia	o:Clostridiales	f:Gracilibacteraceae	g:Gracilibacter	s:uncultured_bacterium
OTU_209	CP	Rhizosphere	Enriched	0.0891741	0.0193716	p:Proteobacteria	c:Alphaproteobacteria	o:Caulobacterales	f:Caulobacteraceae	g:Caulobacter
OTU_21	CP	Rhizosphere	Enriched	2.87297	0.532813	p:Bacteroidetes	c:Bacteroidia	o:Chitinophagales	f:Chitinophagaceae
OTU_2149	CP	Rhizosphere	Enriched	0.00895315	0	p:Firmicutes	c:Bacilli	o:Bacillales	f:Paenibacillaceae	g:Paenibacillus
OTU_2209	CP	Rhizosphere	Enriched	0.00316137	0	p:Actinobacteria	c:Acidimicrobiia	o:uncultured
OTU_2233	CP	Rhizosphere	Enriched	0.00745446	0.00203078	p:Acidobacteria	c:Subgroup_6
OTU_2280	CP	Rhizosphere	Enriched	0.00632273	0	p:Proteobacteria	c:Gammaproteobacteria	o:Betaproteobacteriales	f:Burkholderiaceae	g:Burkholderia-Caballeronia-Paraburkholderia
OTU_2379	CP	Rhizosphere	Enriched	0.00433277	0.000517813	p:Firmicutes	c:Clostridia	o:Clostridiales	f:Ruminococcaceae
OTU_2395	CP	Rhizosphere	Enriched	0.00312527	0	p:Proteobacteria	c:Gammaproteobacteria	o:Gammaproteobacteria_Incertae_Sedis	f:Unknown_Family	g:Candidatus_Berkiella
OTU_2448	CP	Rhizosphere	Enriched	0.00361893	0	p:Firmicutes	c:Clostridia	o:Clostridiales	f:Ruminococcaceae	g:Ruminiclostridium_1	s:uncultured_bacterium
OTU_2481	CP	Rhizosphere	Enriched	0.00700524	0.000474419	p:Actinobacteria	c:Actinobacteria
OTU_25	CP	Rhizosphere	Enriched	1.22986	0.210717	p:Proteobacteria	c:Gammaproteobacteria	o:Betaproteobacteriales	f:Burkholderiaceae	g:Herbaspirillum
OTU_2522	CP	Rhizosphere	Enriched	0.0106603	0	p:Firmicutes	c:Bacilli	o:Bacillales	f:Paenibacillaceae	g:Paenibacillus
OTU_2545	CP	Rhizosphere	Enriched	0.0107999	0.00296051	p:Proteobacteria	c:Deltaproteobacteria	o:Myxococcales	f:Archangiaceae	g:Anaeromyxobacter
OTU_255	CP	Rhizosphere	Enriched	0.0530604	0.0164341	p:Firmicutes	c:Clostridia	o:Clostridiales	f:Clostridiaceae_1
OTU_2555	CP	Rhizosphere	Enriched	0.00640447	0	p:Proteobacteria
OTU_2558	CP	Rhizosphere	Enriched	0.0650026	0.0113612	p:Proteobacteria	c:Gammaproteobacteria	o:Betaproteobacteriales	f:Burkholderiaceae
OTU_256	CP	Rhizosphere	Enriched	0.0986264	0.00569109	p:Patescibacteria	c:Saccharimonadia	o:Saccharimonadales
OTU_2586	CP	Rhizosphere	Enriched	0.00256179	0	p:Actinobacteria	c:Actinobacteria	o:Frankiales	f:Cryptosporangiaceae	g:Fodinicola	s:uncultured_bacterium
OTU_2597	CP	Rhizosphere	Enriched	0.00767106	0	p:Firmicutes	c:Bacilli	o:Bacillales	f:Paenibacillaceae	g:Paenibacillus
OTU_2614	CP	Rhizosphere	Enriched	0.0144982	0.00341065	p:Actinobacteria	c:Actinobacteria	o:Propionibacteriales	f:Propionibacteriaceae	g:Tessaracoccus
OTU_2682	CP	Rhizosphere	Enriched	0.00316256	0	p:Acidobacteria	c:Subgroup_11
OTU_2691	CP	Rhizosphere	Enriched	0.00241262	0	p:Proteobacteria	c:Gammaproteobacteria
OTU_2704	CP	Rhizosphere	Enriched	0.502801	0.129363	p:Proteobacteria	c:Gammaproteobacteria	o:Betaproteobacteriales	f:Burkholderiaceae	g:Burkholderia-Caballeronia-Paraburkholderia
OTU_272	CP	Rhizosphere	Enriched	0.19135	0.0691895	p:Firmicutes	c:Clostridia	o:Clostridiales	f:Clostridiaceae_1	g:Fonticella	s:uncultured_bacterium
OTU_273	CP	Rhizosphere	Enriched	0.00813577	0.00259911	p:Firmicutes	c:Clostridia	o:Clostridiales	f:Clostridiaceae_1	g:Fonticella	s:uncultured_bacterium
OTU_279	CP	Rhizosphere	Enriched	0.0225907	0.0133456	p:Firmicutes	c:Clostridia	o:Clostridiales	f:Peptostreptococcaceae	g:Romboutsia	s:uncultured_bacterium
OTU_2791	CP	Rhizosphere	Enriched	0.00678149	0.000655119	p:Firmicutes	c:Clostridia	o:Clostridiales
OTU_2820	CP	Rhizosphere	Enriched	0.00312408	0	p:Firmicutes	c:Clostridia	o:Clostridiales	f:Ruminococcaceae
OTU_2846	CP	Rhizosphere	Enriched	0.00447836	0.000474419	p:Firmicutes	c:Bacilli	o:Bacillales	f:Alicyclobacillaceae	g:Alicyclobacillus
OTU_285	CP	Rhizosphere	Enriched	0.0517676	0.030404	p:Proteobacteria	c:Alphaproteobacteria	o:Caulobacterales	f:Caulobacteraceae	g:uncultured	s:uncultured_Caulobacter_sp.
OTU_288	CP	Rhizosphere	Enriched	0.0502507	0.0282217	p:Actinobacteria	c:Actinobacteria	o:Kineosporiales	f:Kineosporiaceae	g:Angustibacter	s:bacterium_Ellin5251
OTU_290	CP	Rhizosphere	Enriched	0.116652	0.0832264	p:Actinobacteria	c:Actinobacteria	o:Frankiales	f:Geodermatophilaceae
OTU_2900	CP	Rhizosphere	Enriched	0.00255821	0	p:Firmicutes	c:Clostridia	o:Clostridiales	f:Clostridiales_vadinBB60_group
OTU_2918	CP	Rhizosphere	Enriched	0.02401	0.00968661	p:Proteobacteria	c:Gammaproteobacteria	o:Betaproteobacteriales	f:Burkholderiaceae
OTU_2939	CP	Rhizosphere	Enriched	0.00440616	0.000517813	p:Actinobacteria	c:Actinobacteria	o:Streptomycetales	f:Streptomycetaceae	g:Streptomyces
OTU_295	CP	Rhizosphere	Enriched	0.0967787	0.0305154	p:Bacteroidetes	c:Bacteroidia	o:Chitinophagales	f:Chitinophagaceae	g:uncultured
OTU_30	CP	Rhizosphere	Enriched	0.336682	0.163326	p:Bacteroidetes	c:Ignavibacteria	o:Ignavibacteriales	f:BSV40
OTU_3090	CP	Rhizosphere	Enriched	0.00241262	0	p:Firmicutes	c:Clostridia	o:Clostridiales	f:Clostridiales_vadinBB60_group
OTU_3092	CP	Rhizosphere	Enriched	0.00305187	0	p:Firmicutes	c:Clostridia	o:Clostridiales	f:Clostridiaceae_1	g:Oxobacter	s:uncultured_bacterium
OTU_3135	CP	Rhizosphere	Enriched	0.0142407	0.000517813	p:Firmicutes	c:Clostridia	o:Clostridiales	f:Clostridiales_vadinBB60_group
OTU_3266	CP	Rhizosphere	Enriched	0.014072	0	p:Firmicutes	c:Bacilli	o:Bacillales	f:Paenibacillaceae	g:Paenibacillus
OTU_3276	CP	Rhizosphere	Enriched	0.00568825	0.000517813	p:Firmicutes	c:Clostridia	o:Clostridiales	f:Ruminococcaceae
OTU_3292	CP	Rhizosphere	Enriched	0.00703181	0	p:Bacteroidetes	c:Bacteroidia	o:Chitinophagales	f:Chitinophagaceae	g:Filimonas
OTU_33	CP	Rhizosphere	Enriched	2.11859	0.229993	p:Bacteroidetes	c:Bacteroidia	o:Bacteroidales	f:Prolixibacteraceae	g:WCHB1-32
OTU_3300	CP	Rhizosphere	Enriched	0.00500931	0.000992232	p:Proteobacteria	c:Deltaproteobacteria	o:Oligoflexales	f:0319-6G20
OTU_332	CP	Rhizosphere	Enriched	0.0749451	0.00515355	p:Firmicutes	c:Clostridia	o:Clostridiales	f:Ruminococcaceae	g:Ruminiclostridium_1	s:uncultured_bacterium
OTU_335	CP	Rhizosphere	Enriched	0.0180774	0.0108625	p:Firmicutes	c:Clostridia	o:Clostridiales	f:Lachnospiraceae	g:uncultured	s:uncultured_bacterium
OTU_34	CP	Rhizosphere	Enriched	0.108538	0.0389727	p:Proteobacteria	c:Alphaproteobacteria	o:Sphingomonadales	f:Sphingomonadaceae	g:Sphingomonas
OTU_344	CP	Rhizosphere	Enriched	0.0302163	0.0120846	p:Firmicutes	c:Clostridia	o:DTU014
OTU_3470	CP	Rhizosphere	Enriched	0.0131836	0.00156221	p:Firmicutes	c:Bacilli	o:Bacillales	f:Paenibacillaceae	g:Aneurinibacillus
OTU_3500	CP	Rhizosphere	Enriched	0.104535	0.0498343	p:Proteobacteria	c:Gammaproteobacteria	o:Betaproteobacteriales	f:Burkholderiaceae	g:Noviherbaspirillum
OTU_3567	CP	Rhizosphere	Enriched	0.00256179	0	p:Patescibacteria	c:Saccharimonadia	o:Saccharimonadales
OTU_364	CP	Rhizosphere	Enriched	0.0152783	0.00264543	p:Firmicutes	c:Clostridia	o:Clostridiales	f:Clostridiaceae_1
OTU_376	CP	Rhizosphere	Enriched	0.0801349	0.01913	p:Proteobacteria	c:Deltaproteobacteria	o:Oligoflexales	f:0319-6G20
OTU_381	CP	Rhizosphere	Enriched	0.0509311	0.00499129	p:Proteobacteria	c:Alphaproteobacteria	o:Dongiales	f:Dongiaceae	g:Dongia
OTU_3855	CP	Rhizosphere	Enriched	0.00511523	0.000520736	p:Firmicutes	c:Bacilli	o:Bacillales	f:Paenibacillaceae	g:Paenibacillus
OTU_39	CP	Rhizosphere	Enriched	0.0960707	0.0644767	p:Firmicutes	c:Clostridia	o:Clostridiales	f:Gracilibacteraceae
OTU_3905	CP	Rhizosphere	Enriched	0.00248482	0	p:Proteobacteria	c:Alphaproteobacteria
OTU_393	CP	Rhizosphere	Enriched	0.0376098	0.00693985	p:Proteobacteria	c:Alphaproteobacteria	o:Rhizobiales	f:Kaistiaceae	g:Kaistia
OTU_3941	CP	Rhizosphere	Enriched	0.00383792	0	p:Proteobacteria	c:Deltaproteobacteria	o:Desulfobacterales	f:Desulfobulbaceae	g:Desulfobulbus
OTU_4107	CP	Rhizosphere	Enriched	0.00244872	0	p:Actinobacteria	c:MB-A2-108
OTU_419	CP	Rhizosphere	Enriched	0.0162704	0.00507223	p:Firmicutes	c:Bacilli	o:Bacillales	f:Bacillaceae	g:Fictibacillus
OTU_420	CP	Rhizosphere	Enriched	0.00621562	0.00216809	p:Firmicutes	c:Clostridia	o:Clostridiales	f:Family_XVIII	g:uncultured	s:uncultured_bacterium
OTU_4242	CP	Rhizosphere	Enriched	0.00256179	0	p:Firmicutes	c:Bacilli	o:Bacillales	f:Paenibacillaceae	g:Paenibacillus
OTU_4273	CP	Rhizosphere	Enriched	0.00309036	0	p:Firmicutes	c:Bacilli	o:Bacillales	f:Alicyclobacillaceae	g:Alicyclobacillus
OTU_43	CP	Rhizosphere	Enriched	1.04299	0.0474032	p:Proteobacteria	c:Alphaproteobacteria	o:Micropepsales	f:Micropepsaceae	g:Rhizomicrobium
OTU_436	CP	Rhizosphere	Enriched	0.0255799	0.00293623	p:Firmicutes	c:Clostridia	o:Clostridiales	f:Clostridiaceae_1	g:Fonticella	s:uncultured_bacterium
OTU_4389	CP	Rhizosphere	Enriched	0.0123158	0.000520736	p:Bacteroidetes	c:Bacteroidia	o:Bacteroidales	f:Bacteroidetes_vadinHA17
OTU_452	CP	Rhizosphere	Enriched	0.046597	0.00655935	p:Proteobacteria	c:Alphaproteobacteria	o:Rhizobiales	f:Rhizobiaceae
OTU_463	CP	Rhizosphere	Enriched	0.0597017	0.00723065	p:Patescibacteria	c:Saccharimonadia	o:Saccharimonadales
OTU_4653	CP	Rhizosphere	Enriched	0.0313351	0.00510303	p:Actinobacteria	c:Actinobacteria	o:Micrococcales	f:Microbacteriaceae
OTU_466	CP	Rhizosphere	Enriched	0.0651911	0.0209072	p:Proteobacteria	c:Gammaproteobacteria	o:Betaproteobacteriales	f:Burkholderiaceae	g:Burkholderia-Caballeronia-Paraburkholderia	s:Burkholderia_sp._PeniS4C3
OTU_4686	CP	Rhizosphere	Enriched	0.0736856	0.00220856	p:Firmicutes	c:Clostridia	o:Clostridiales	f:Ruminococcaceae	g:uncultured	s:uncultured_bacterium
OTU_47	CP	Rhizosphere	Enriched	0.288732	0.0243842	p:Firmicutes	c:Clostridia	o:Clostridiales	f:Clostridiaceae_1	g:Fonticella
OTU_4725	CP	Rhizosphere	Enriched	0.00301577	0	p:Proteobacteria	c:Alphaproteobacteria	o:Rhodospirillales	f:Magnetospirillaceae	g:Magnetospirillum
OTU_4886	CP	Rhizosphere	Enriched	0.00376452	0	p:Firmicutes	c:Bacilli	o:Bacillales	f:Alicyclobacillaceae	g:Alicyclobacillus
OTU_49	CP	Rhizosphere	Enriched	0.682845	0.0693385	p:Bacteroidetes	c:Bacteroidia	o:Bacteroidales	f:Prolixibacteraceae	g:BSV13
OTU_490	CP	Rhizosphere	Enriched	0.010169	0.00273514	p:Firmicutes	c:Bacilli	o:Bacillales	f:Paenibacillaceae	g:Aneurinibacillus	s:uncultured_compost_bacterium
OTU_5028	CP	Rhizosphere	Enriched	0.00305187	0	p:Firmicutes	c:Clostridia	o:Clostridiales	f:Ruminococcaceae
OTU_504	CP	Rhizosphere	Enriched	0.0960687	0.00264251	p:Patescibacteria	c:Saccharimonadia	o:Saccharimonadales
OTU_509	CP	Rhizosphere	Enriched	0.0349881	0.00298547	p:Proteobacteria	c:Gammaproteobacteria	o:Pseudomonadales	f:Moraxellaceae	g:Cavicella
OTU_51	CP	Rhizosphere	Enriched	1.11469	0.217597	p:Patescibacteria	c:Parcubacteria	o:Candidatus_Kaiserbacteria
OTU_5166	CP	Rhizosphere	Enriched	0.0313073	0.00151589	p:Patescibacteria	c:Saccharimonadia	o:Saccharimonadales
OTU_518	CP	Rhizosphere	Enriched	0.0146414	0.000995155	p:Proteobacteria	c:Gammaproteobacteria	o:Pseudomonadales	f:Pseudomonadaceae	g:Azotobacter
OTU_53	CP	Rhizosphere	Enriched	0.268673	0.0679664	p:Bacteroidetes	c:Bacteroidia	o:Bacteroidales	f:Paludibacteraceae	g:uncultured
OTU_5340	CP	Rhizosphere	Enriched	0.0152854	0.00420471	p:Actinobacteria	c:Actinobacteria	o:Frankiales
OTU_54	CP	Rhizosphere	Enriched	0.338511	0.0458592	p:Firmicutes	c:Clostridia	o:Clostridiales	f:Ruminococcaceae	g:uncultured	s:uncultured_bacterium
OTU_548	CP	Rhizosphere	Enriched	0.00767106	0	p:Bacteroidetes	c:Bacteroidia	o:Cytophagales	f:Amoebophilaceae	g:Candidatus_Amoebophilus
OTU_551	CP	Rhizosphere	Enriched	0.0435095	0.00803926	p:Proteobacteria	c:Alphaproteobacteria	o:Reyranellales	f:Reyranellaceae	g:Reyranella
OTU_56	CP	Rhizosphere	Enriched	9.74933	1.63147	p:Proteobacteria	c:Deltaproteobacteria	o:Desulfuromonadales	f:Geobacteraceae	g:Geobacter
OTU_567	CP	Rhizosphere	Enriched	0.0714449	0.00650554	p:Proteobacteria	c:Gammaproteobacteria	o:Betaproteobacteriales	f:Burkholderiaceae	g:Achromobacter
OTU_568	CP	Rhizosphere	Enriched	0.106173	0.0026859	p:Firmicutes	c:Clostridia	o:Clostridiales	f:Family_XVIII	g:uncultured	s:uncultured_bacterium
OTU_570	CP	Rhizosphere	Enriched	0.0346858	0.00401232	p:Actinobacteria	c:Actinobacteria	o:Frankiales	f:Acidothermaceae	g:Acidothermus	s:uncultured_bacterium
OTU_5710	CP	Rhizosphere	Enriched	0.00248482	0	p:Proteobacteria
OTU_5811	CP	Rhizosphere	Enriched	0.00319628	0	p:Proteobacteria
OTU_593	CP	Rhizosphere	Enriched	0.020207	0.00169659	p:Actinobacteria	c:Actinobacteria	o:Streptomycetales	f:Streptomycetaceae	g:Streptomyces
OTU_60	CP	Rhizosphere	Enriched	0.348738	0.153437	p:Proteobacteria	c:Alphaproteobacteria	o:Micropepsales	f:Micropepsaceae	g:Rhizomicrobium
OTU_602	CP	Rhizosphere	Enriched	0.00945277	0.00359427	p:Firmicutes	c:Clostridia	o:Clostridiales	f:Clostridiaceae_1	g:Oxobacter	s:uncultured_bacterium
OTU_61	CP	Rhizosphere	Enriched	2.03883	0.661586	p:Proteobacteria	c:Gammaproteobacteria	o:Betaproteobacteriales	f:Burkholderiaceae	g:Massilia
OTU_6250	CP	Rhizosphere	Enriched	0.0978593	0.00554958	p:Firmicutes	c:Clostridia	o:Clostridiales	f:Ruminococcaceae
OTU_627	CP	Rhizosphere	Enriched	0.0201604	0.00697155	p:Firmicutes	c:Clostridia	o:Clostridiales	f:Ruminococcaceae	g:Ruminiclostridium_1	s:uncultured_bacterium
OTU_63	CP	Rhizosphere	Enriched	0.0612067	0.0330222	p:Firmicutes	c:Clostridia	o:Clostridiales	f:Ruminococcaceae	g:Ruminiclostridium_1
OTU_648	CP	Rhizosphere	Enriched	0.0150617	0.00320371	p:Firmicutes	c:Clostridia	o:Clostridiales	f:Clostridiaceae_1
OTU_6530	CP	Rhizosphere	Enriched	0.00255821	0	p:Proteobacteria	c:Alphaproteobacteria	o:Rickettsiales	f:Rickettsiaceae	g:uncultured	s:Alphaproteobacteria_bacterium_33-17
OTU_66	CP	Rhizosphere	Enriched	0.06286	0.0370098	p:Firmicutes	c:Bacilli	o:Bacillales	f:Bacillaceae	g:Geobacillus
OTU_67	CP	Rhizosphere	Enriched	0.764291	0.0254779	p:Firmicutes	c:Clostridia	o:Clostridiales	f:Gracilibacteraceae	g:Lutispora	s:uncultured_bacterium
OTU_673	CP	Rhizosphere	Enriched	0.0145271	0.0053093	p:Proteobacteria	c:Gammaproteobacteria	o:Betaproteobacteriales	f:A21b
OTU_678	CP	Rhizosphere	Enriched	0.0145716	0.00411372	p:Proteobacteria
OTU_6831	CP	Rhizosphere	Enriched	0.0111865	0	p:Proteobacteria	c:Gammaproteobacteria
OTU_687	CP	Rhizosphere	Enriched	0.042332	0.00203663	p:Firmicutes	c:Bacilli	o:Bacillales	f:Sporolactobacillaceae
OTU_69	CP	Rhizosphere	Enriched	0.465089	0.0533783	p:Actinobacteria	c:Actinobacteria	o:Micrococcales	f:Cellulomonadaceae	g:Cellulomonas	s:actinobacterium_IR1
OTU_697	CP	Rhizosphere	Enriched	0.0411269	0.00393138	p:Proteobacteria	c:Deltaproteobacteria	o:Oligoflexales	f:0319-6G20
OTU_7	CP	Rhizosphere	Enriched	1.89068	0.470424	p:Proteobacteria	c:Gammaproteobacteria	o:Betaproteobacteriales	f:Burkholderiaceae	g:Ralstonia
OTU_7010	CP	Rhizosphere	Enriched	0.0025606	0	p:Proteobacteria	c:Alphaproteobacteria	o:Rickettsiales
OTU_7182	CP	Rhizosphere	Enriched	0.0025594	0	p:Firmicutes	c:Clostridia	o:Clostridiales	f:Clostridiaceae_1	g:Clostridium_sensu_stricto_8	s:uncultured_bacterium
OTU_7623	CP	Rhizosphere	Enriched	0.0515653	0.00503889	p:Firmicutes	c:Clostridia	o:Clostridiales	f:Ruminococcaceae
OTU_7676	CP	Rhizosphere	Enriched	0.00372842	0	p:Firmicutes	c:Clostridia	o:Clostridiales	f:Ruminococcaceae
OTU_790	CP	Rhizosphere	Enriched	0.011863	0.00243978	p:Proteobacteria	c:Deltaproteobacteria	o:Bdellovibrionales	f:Bdellovibrionaceae	g:Bdellovibrio
OTU_8243	CP	Rhizosphere	Enriched	0.0586213	0.00831844	p:Proteobacteria	c:Deltaproteobacteria	o:Desulfuromonadales	f:Geobacteraceae	g:Geobacter
OTU_83	CP	Rhizosphere	Enriched	0.226969	0.0387036	p:Firmicutes	c:Clostridia	o:Clostridiales	f:Family_XIII	g:Anaerovorax	s:uncultured_bacterium
OTU_8305	CP	Rhizosphere	Enriched	1.22894	0.0776816	p:Proteobacteria	c:Gammaproteobacteria	o:Betaproteobacteriales	f:Burkholderiaceae
OTU_8403	CP	Rhizosphere	Enriched	0.00809967	0	p:Proteobacteria
OTU_85	CP	Rhizosphere	Enriched	0.299321	0.108274	p:Proteobacteria	c:Gammaproteobacteria	o:Betaproteobacteriales	f:Methylophilaceae
OTU_88	CP	Rhizosphere	Enriched	0.237588	0.0252	p:Firmicutes	c:Clostridia	o:Clostridiales	f:Gracilibacteraceae	g:Lutispora	s:uncultured_bacterium
OTU_888	CP	Rhizosphere	Enriched	0.0266844	0.00216809	p:Proteobacteria	c:Gammaproteobacteria	o:Betaproteobacteriales	f:Rhodocyclaceae
OTU_8939	CP	Rhizosphere	Enriched	0.00361893	0	p:Actinobacteria	c:Actinobacteria	o:Micrococcales
OTU_8981	CP	Rhizosphere	Enriched	0.00700167	0.00104147	p:Proteobacteria	c:Deltaproteobacteria	o:Desulfuromonadales
OTU_9	CP	Rhizosphere	Enriched	5.5873	0.190052	p:Patescibacteria	c:Saccharimonadia	o:Saccharimonadales
OTU_90	CP	Rhizosphere	Enriched	0.502918	0.244635	p:Actinobacteria	c:Actinobacteria	o:Micrococcales	f:Intrasporangiaceae	g:Phycicoccus
OTU_9010	CP	Rhizosphere	Enriched	0.0025606	0	p:Proteobacteria	c:Deltaproteobacteria	o:Syntrophobacterales	f:Syntrophaceae	g:Syntrophus	s:uncultured_bacterium
OTU_9128	CP	Rhizosphere	Enriched	0.0025606	0	p:Bacteroidetes	c:Bacteroidia	o:Chitinophagales	f:Chitinophagaceae
OTU_916	CP	Rhizosphere	Enriched	0.0179266	0.000655119	p:Proteobacteria	c:Deltaproteobacteria	o:Oligoflexales	f:Oligoflexaceae	g:Silvanigrella
OTU_9218	CP	Rhizosphere	Enriched	0.00447955	0	p:Firmicutes	c:Clostridia	o:Clostridiales
OTU_930	CP	Rhizosphere	Enriched	0.00941667	0.00311565	p:Actinobacteria	c:Actinobacteria
OTU_96	CP	Rhizosphere	Enriched	0.19722	0.067756	p:Actinobacteria	c:Actinobacteria	o:Frankiales
OTU_961	CP	Rhizosphere	Enriched	0.0235029	0.00112954	p:Actinobacteria	c:Actinobacteria	o:Micrococcales	f:Intrasporangiaceae	g:Intrasporangium
OTU_982	CP	Rhizosphere	Enriched	0.0193571	0.00117293	p:Actinobacteria	c:Actinobacteria	o:Frankiales	f:Acidothermaceae	g:Acidothermus	s:bacterium_Ellin5129
OTU_99	CP	Rhizosphere	Enriched	0.0493822	0.0207926	p:Firmicutes	c:Clostridia	o:Clostridiales	f:Clostridiaceae_1	g:Oxobacter	s:uncultured_bacterium
OTU_993	CP	Rhizosphere	Enriched	0.0191114	0.00373322	p:Firmicutes	c:Bacilli	o:Bacillales	f:Paenibacillaceae	g:Paenibacillus
OTU_2	Cu	Bulk soil	Enriched	3.58845	0.154053	p:Actinobacteria	c:Actinobacteria	o:Micrococcales	f:Cellulomonadaceae	g:Cellulomonas
OTU_99	Cu	Bulk soil	Enriched	0.241392	0.0312465	p:Firmicutes	c:Clostridia	o:Clostridiales	f:Clostridiaceae_1	g:Oxobacter	s:uncultured_bacterium
OTU_498	Cu	Bulk soil	Enriched	0.159729	0.00816311	p:Gemmatimonadetes	c:Gemmatimonadetes	o:Gemmatimonadales	f:Gemmatimonadaceae
OTU_30	CP	Bulk soil	Enriched	0.752496	0.423534	p:Bacteroidetes	c:Ignavibacteria	o:Ignavibacteriales	f:BSV40
OTU_1257	CP	Bulk soil	Enriched	0.0135539	0.00125335	p:Actinobacteria	c:Actinobacteria	o:Corynebacteriales
OTU_169	CP	Bulk soil	Enriched	0.123912	0.0200863	p:Firmicutes	c:Clostridia	o:Clostridiales	f:Clostridiaceae_1
OTU_2791	CP	Bulk soil	Enriched	0.0182282	0.00376006	p:Firmicutes	c:Clostridia	o:Clostridiales
OTU_47	CP	Bulk soil	Enriched	0.273901	0.0362599	p:Firmicutes	c:Clostridia	o:Clostridiales	f:Clostridiaceae_1	g:Fonticella
OTU_88	CP	Bulk soil	Enriched	0.0776133	0.0721494	p:Firmicutes	c:Clostridia	o:Clostridiales	f:Gracilibacteraceae	g:Lutispora	s:uncultured_bacterium
OTU_99	CP	Bulk soil	Enriched	0.241392	0.0312465	p:Firmicutes	c:Clostridia	o:Clostridiales	f:Clostridiaceae_1	g:Oxobacter	s:uncultured_bacterium
OTU_1126	CP	Bulk soil	Enriched	0.011611	0	p:Proteobacteria	c:Alphaproteobacteria	o:Sphingomonadales	f:Sphingomonadaceae	g:Novosphingobium	s:Novosphingobium_sp._KACH1
OTU_56	CP	Bulk soil	Enriched	2.628	0.221276	p:Proteobacteria	c:Deltaproteobacteria	o:Desulfuromonadales	f:Geobacteraceae	g:Geobacter
OTU_817	CP	Bulk soil	Enriched	0.0112337	0	p:Proteobacteria	c:Alphaproteobacteria	o:Sphingomonadales	f:Sphingomonadaceae	g:Blastomonas	s:uncultured_bacterium
Depleted OTUs
OTUs	Treatment	Rhizocompartment	Level	Relative abundance (%)	Control	Phylum	Class	Order	Family	Geuns	Species
OTU_1011	PHE	Rhizosphere	Depleted	0.0013658	0.0220115	p:Acidobacteria	c:Blastocatellia_Subgroup_4	o:Pyrinomonadales	f:Pyrinomonadaceae	g:RB41	s:uncultured_Acidobacteria_bacterium
OTU_1028	PHE	Rhizosphere	Depleted	0.00190386	0.0183039	p:Acidobacteria	c:Acidobacteriia	o:Acidobacteriales	f:uncultured
OTU_1043	PHE	Rhizosphere	Depleted	0.00198923	0.028213	p:Acidobacteria	c:Acidobacteriia	o:Solibacterales	f:Solibacteraceae_Subgroup_3	g:Candidatus_Solibacter	s:uncultured_bacterium
OTU_10664	PHE	Rhizosphere	Depleted	0.00398104	0.0522798	p:Acidobacteria	c:Acidobacteriia	o:Solibacterales	f:Solibacteraceae_Subgroup_3	g:Bryobacter
OTU_1092	PHE	Rhizosphere	Depleted	0.000993325	0.0174866	p:Acidobacteria	c:Acidobacteriia	o:Acidobacteriales	f:uncultured
OTU_1220	PHE	Rhizosphere	Depleted	0.00145117	0.016142	p:Acidobacteria	c:Acidobacteriia	o:Acidobacteriales	f:uncultured
OTU_1324	PHE	Rhizosphere	Depleted	0.000499241	0.016904	p:Acidobacteria	c:Acidobacteriia	o:Acidobacteriales	f:uncultured
OTU_156	PHE	Rhizosphere	Depleted	0.0424812	0.276423	p:Acidobacteria	c:Holophagae	o:Subgroup_7
OTU_1581	PHE	Rhizosphere	Depleted	0.00240568	0.0329414	p:Acidobacteria	c:Holophagae	o:Subgroup_7
OTU_1668	PHE	Rhizosphere	Depleted	0.00796196	0.0486556	p:Acidobacteria	c:Subgroup_6
OTU_2169	PHE	Rhizosphere	Depleted	0.00248589	0.0443751	p:Acidobacteria	c:Acidobacteriia	o:Acidobacteriales	f:uncultured
OTU_2817	PHE	Rhizosphere	Depleted	0	0.00848744	p:Acidobacteria	c:Holophagae	o:Subgroup_7
OTU_287	PHE	Rhizosphere	Depleted	0.0105962	0.113685	p:Acidobacteria	c:Acidobacteriia	o:Acidobacteriales	f:Acidobacteriaceae_Subgroup_1	g:Occallatibacter
OTU_3043	PHE	Rhizosphere	Depleted	0	0.0141235	p:Acidobacteria	c:Acidobacteriia	o:Solibacterales	f:Solibacteraceae_Subgroup_3	g:Candidatus_Solibacter	s:uncultured_bacterium
OTU_3320	PHE	Rhizosphere	Depleted	0	0.00607616	p:Acidobacteria	c:Acidobacteriia	o:Acidobacteriales	f:uncultured
OTU_3359	PHE	Rhizosphere	Depleted	0.00244965	0.0270012	p:Acidobacteria	c:Acidobacteriia	o:Solibacterales	f:Solibacteraceae_Subgroup_3	g:Bryobacter	s:uncultured_bacterium
OTU_384	PHE	Rhizosphere	Depleted	0.00634274	0.0732076	p:Acidobacteria	c:Acidobacteriia	o:Solibacterales	f:Solibacteraceae_Subgroup_3	g:Candidatus_Solibacter
OTU_439	PHE	Rhizosphere	Depleted	0.0117896	0.104811	p:Acidobacteria	c:Holophagae	o:Subgroup_7
OTU_528	PHE	Rhizosphere	Depleted	0.0034404	0.0229014	p:Acidobacteria	c:Acidobacteriia	o:Acidobacteriales	f:uncultured
OTU_5812	PHE	Rhizosphere	Depleted	0.00549596	0.0403027	p:Acidobacteria	c:Holophagae	o:Subgroup_7
OTU_7237	PHE	Rhizosphere	Depleted	0.000496662	0.00928279	p:Acidobacteria	c:Holophagae	o:Subgroup_7
OTU_827	PHE	Rhizosphere	Depleted	0.00847593	0.0641397	p:Acidobacteria	c:Acidobacteriia	o:Acidobacteriales	f:Koribacteraceae	g:Candidatus_Koribacter
OTU_8860	PHE	Rhizosphere	Depleted	0	0.00722937	p:Acidobacteria	c:Subgroup_17
OTU_8962	PHE	Rhizosphere	Depleted	0.00493038	0.0362185	p:Acidobacteria	c:Holophagae	o:Subgroup_7
OTU_901	PHE	Rhizosphere	Depleted	0.00442936	0.039695	p:Acidobacteria	c:Holophagae	o:Subgroup_7
OTU_915	PHE	Rhizosphere	Depleted	0.00842938	0.0504564	p:Acidobacteria	c:Holophagae	o:Subgroup_7
OTU_119	PHE	Rhizosphere	Depleted	0.128174	0.483577	p:Actinobacteria	c:Actinobacteria	o:Kineosporiales	f:Kineosporiaceae	g:Kineosporia
OTU_1197	PHE	Rhizosphere	Depleted	0.0220839	0.0810584	p:Actinobacteria	c:Thermoleophilia	o:Gaiellales	f:uncultured
OTU_130	PHE	Rhizosphere	Depleted	0.0373226	0.32276	p:Actinobacteria	c:Actinobacteria	o:Micrococcales	f:Micrococcaceae	g:Arthrobacter	s:Arthrobacter_sp._E11
OTU_153	PHE	Rhizosphere	Depleted	0.0672941	0.394587	p:Actinobacteria	c:Coriobacteriia	o:OPB41
OTU_183	PHE	Rhizosphere	Depleted	0.17376	1.0694	p:Actinobacteria	c:Coriobacteriia	o:OPB41
OTU_2519	PHE	Rhizosphere	Depleted	0	0.00998971	p:Actinobacteria	c:Actinobacteria	o:Frankiales	f:Sporichthyaceae
OTU_58	PHE	Rhizosphere	Depleted	0.130894	0.874403	p:Actinobacteria	c:Actinobacteria	o:Propionibacteriales	f:Nocardioidaceae	g:Nocardioides
OTU_6696	PHE	Rhizosphere	Depleted	0.000951928	0.0144075	p:Actinobacteria	c:Coriobacteriia	o:OPB41
OTU_1012	PHE	Rhizosphere	Depleted	0.00149772	0.0309523	p:Bacteroidetes	c:Ignavibacteria	o:OPB56
OTU_1132	PHE	Rhizosphere	Depleted	0.00290234	0.0325773	p:Bacteroidetes	c:Ignavibacteria	o:Ignavibacteriales
OTU_1588	PHE	Rhizosphere	Depleted	0.00551752	0.0454643	p:Bacteroidetes	c:Ignavibacteria	o:Ignavibacteriales
OTU_2033	PHE	Rhizosphere	Depleted	0.000496662	0.0103301	p:Bacteroidetes	c:Ignavibacteria	o:OPB56
OTU_2436	PHE	Rhizosphere	Depleted	0	0.00645794	p:Bacteroidetes	c:Ignavibacteria	o:Kryptoniales	f:BSV26
OTU_2489	PHE	Rhizosphere	Depleted	0	0.00571019	p:Bacteroidetes	c:Bacteroidia	o:Chitinophagales	f:Chitinophagaceae	g:uncultured
OTU_3561	PHE	Rhizosphere	Depleted	0	0.00800756	p:Bacteroidetes	c:Bacteroidia	o:Bacteroidales	f:SB-5
OTU_491	PHE	Rhizosphere	Depleted	0.00493807	0.0570101	p:Bacteroidetes	c:Bacteroidia	o:Bacteroidales	f:SB-5
OTU_536	PHE	Rhizosphere	Depleted	0.0112748	0.177149	p:Bacteroidetes	c:Bacteroidia	o:Bacteroidales	f:Paludibacteraceae	g:uncultured	s:uncultured_bacterium
OTU_683	PHE	Rhizosphere	Depleted	0.00340416	0.0369238	p:Bacteroidetes	c:Ignavibacteria	o:Kryptoniales	f:BSV26
OTU_906	PHE	Rhizosphere	Depleted	0.0013658	0.0393691	p:Bacteroidetes	c:Bacteroidia	o:Bacteroidales	f:Paludibacteraceae	g:uncultured	s:uncultured_bacterium
OTU_910	PHE	Rhizosphere	Depleted	0.00789648	0.0682133	p:Bacteroidetes	c:Ignavibacteria	o:OPB56
OTU_13068	PHE	Rhizosphere	Depleted	0.00343088	0.0335825	p:Chloroflexi	c:Anaerolineae	o:SJA-15
OTU_1423	PHE	Rhizosphere	Depleted	0.000951928	0.0176375	p:Chloroflexi	c:Anaerolineae
OTU_168	PHE	Rhizosphere	Depleted	0.2183	0.759722	p:Chloroflexi	c:Anaerolineae	o:SJA-15
OTU_1704	PHE	Rhizosphere	Depleted	0.00148047	0.0200844	p:Chloroflexi	c:TK10
OTU_1715	PHE	Rhizosphere	Depleted	0.000496662	0.0127987	p:Chloroflexi	c:Chloroflexia	o:Chloroflexales	f:Roseiflexaceae	g:uncultured	s:uncultured_bacterium
OTU_2172	PHE	Rhizosphere	Depleted	0	0.00878993	p:Chloroflexi	c:Chloroflexia	o:Chloroflexales	f:Roseiflexaceae
OTU_265	PHE	Rhizosphere	Depleted	0.00392754	0.105278	p:Chloroflexi	c:Chloroflexia	o:Chloroflexales	f:Roseiflexaceae	g:uncultured	s:Chloroflexaceae_bacterium_sp-jj-1
OTU_839	PHE	Rhizosphere	Depleted	0.00300927	0.0333202	p:Chloroflexi	c:Chloroflexia	o:Chloroflexales	f:Roseiflexaceae	g:uncultured	s:uncultured_bacterium
OTU_899	PHE	Rhizosphere	Depleted	0.00148999	0.0296291	p:Chloroflexi	c:Chloroflexia	o:Chloroflexales	f:Roseiflexaceae	g:uncultured	s:uncultured_bacterium
OTU_91	PHE	Rhizosphere	Depleted	0.161403	0.759731	p:Chloroflexi	c:KD4-96
OTU_15362	PHE	Rhizosphere	Depleted	0	0.0219635	p:Firmicutes	c:Negativicutes	o:Selenomonadales	f:Veillonellaceae	g:uncultured	s:uncultured_bacterium
OTU_1736	PHE	Rhizosphere	Depleted	0.000496662	0.0247397	p:Firmicutes	c:Clostridia	o:Clostridiales	f:Ruminococcaceae	g:[Eubacterium]_coprostanoligenes_group
OTU_1946	PHE	Rhizosphere	Depleted	0	0.040042	p:Firmicutes	c:Negativicutes	o:Selenomonadales	f:Veillonellaceae	g:Sporomusa	s:uncultured_bacterium
OTU_2116	PHE	Rhizosphere	Depleted	0	0.00872579	p:Firmicutes	c:Negativicutes	o:Selenomonadales	f:Veillonellaceae	g:Anaerospora	s:uncultured_bacterium
OTU_981	PHE	Rhizosphere	Depleted	0.00193316	0.0359391	p:Patescibacteria	c:Parcubacteria	o:Candidatus_Kaiserbacteria
OTU_956	PHE	Rhizosphere	Depleted	0.00379561	0.117684	p:Proteobacteria	c:Deltaproteobacteria	o:Myxococcales	f:Haliangiaceae	g:Haliangium	s:uncultured_soil_bacterium
OTU_9343	PHE	Rhizosphere	Depleted	0	0.00693364	p:Proteobacteria
OTU_927	PHE	Rhizosphere	Depleted	0.0106522	0.0603869	p:Firmicutes	c:Negativicutes	o:Selenomonadales	f:uncultured
OTU_907	PHE	Rhizosphere	Depleted	0.000455266	0.0366118	p:Patescibacteria	c:Parcubacteria	o:Candidatus_Kaiserbacteria
OTU_869	PHE	Rhizosphere	Depleted	0.0102798	0.0694717	p:Proteobacteria	c:Alphaproteobacteria	o:Caulobacterales	f:Caulobacteraceae
OTU_799	PHE	Rhizosphere	Depleted	0.00496226	0.0396165	p:Patescibacteria	c:Saccharimonadia	o:Saccharimonadales
OTU_761	PHE	Rhizosphere	Depleted	0.0076938	0.0610038	p:Firmicutes	c:Negativicutes	o:Selenomonadales	f:Veillonellaceae
OTU_740	PHE	Rhizosphere	Depleted	0.000998482	0.044429	p:Patescibacteria	c:Gracilibacteria
OTU_711	PHE	Rhizosphere	Depleted	0.00102262	0.0407836	p:Patescibacteria	c:Parcubacteria
OTU_705	PHE	Rhizosphere	Depleted	0.0024031	0.0950276	p:Firmicutes	c:Clostridia	o:Clostridiales	f:Family_XIII	g:Anaerovorax	s:uncultured_bacterium
OTU_668	PHE	Rhizosphere	Depleted	0.00148047	0.0305139	p:Gemmatimonadetes	c:Gemmatimonadetes	o:Gemmatimonadales	f:Gemmatimonadaceae
OTU_642	PHE	Rhizosphere	Depleted	0.00942955	0.111228	p:Proteobacteria	c:Deltaproteobacteria	o:Desulfovibrionales	f:Desulfovibrionaceae	g:Desulfovibrio	s:uncultured_bacterium	硫还原
OTU_6401	PHE	Rhizosphere	Depleted	0	0.00510139	p:Proteobacteria	c:Deltaproteobacteria	o:Myxococcales	f:Archangiaceae	g:Anaeromyxobacter
OTU_6381	PHE	Rhizosphere	Depleted	0.0081638	0.0557831	p:Proteobacteria	c:Deltaproteobacteria
OTU_629	PHE	Rhizosphere	Depleted	0.00492087	0.0304637	p:Proteobacteria	c:Gammaproteobacteria	o:Betaproteobacteriales	f:Nitrosomonadaceae	g:mle1-7	s:uncultured_soil_bacterium	氮
OTU_603	PHE	Rhizosphere	Depleted	0.00186504	0.062403	p:Patescibacteria	c:Saccharimonadia	o:Saccharimonadales
OTU_580	PHE	Rhizosphere	Depleted	0.019041	0.116321	p:Proteobacteria	c:Gammaproteobacteria	o:Betaproteobacteriales	f:Nitrosomonadaceae	g:Ellin6067
OTU_579	PHE	Rhizosphere	Depleted	0.00481135	0.0407637	p:Gemmatimonadetes	c:Gemmatimonadetes	o:Gemmatimonadales	f:Gemmatimonadaceae
OTU_557	PHE	Rhizosphere	Depleted	0.0102142	0.0630819	p:Patescibacteria	c:Saccharimonadia	o:Saccharimonadales
OTU_5257	PHE	Rhizosphere	Depleted	0.00925018	0.204891	p:Firmicutes	c:Clostridia	o:Clostridiales	f:Clostridiaceae_1	g:Fonticella	s:uncultured_bacterium
OTU_5027	PHE	Rhizosphere	Depleted	0.00102262	0.0184481	p:Proteobacteria	c:Gammaproteobacteria	o:Xanthomonadales	f:Rhodanobacteraceae	g:Rhodanobacter
OTU_499	PHE	Rhizosphere	Depleted	0.0163207	0.0846096	p:Gemmatimonadetes	c:Gemmatimonadetes	o:Gemmatimonadales	f:Gemmatimonadaceae	g:uncultured	s:uncultured_bacterium
OTU_398	PHE	Rhizosphere	Depleted	0.0068687	0.230725	p:Firmicutes	c:Negativicutes	o:Selenomonadales	f:Veillonellaceae
OTU_3929	PHE	Rhizosphere	Depleted	0	0.00819501	p:Patescibacteria	c:Parcubacteria	o:Candidatus_Kaiserbacteria
OTU_3895	PHE	Rhizosphere	Depleted	0	0.00835142	p:Proteobacteria	c:Gammaproteobacteria	o:Gammaproteobacteria_Incertae_Sedis	f:Unknown_Family	g:Acidibacter	s:uncultured_bacterium
OTU_372	PHE	Rhizosphere	Depleted	0.0134632	0.160392	p:Gemmatimonadetes	c:S0134_terrestrial_group
OTU_353	PHE	Rhizosphere	Depleted	0.0123327	0.0527658	p:Proteobacteria	c:Gammaproteobacteria	o:Betaproteobacteriales	f:Burkholderiaceae	g:uncultured
OTU_3516	PHE	Rhizosphere	Depleted	0.00435351	0.0557981	p:Proteobacteria	c:Deltaproteobacteria	o:Desulfuromonadales	f:Geobacteraceae	g:Geobacter
OTU_3360	PHE	Rhizosphere	Depleted	0.00150719	0.0219904	p:Firmicutes	c:Negativicutes	o:Selenomonadales	f:Veillonellaceae
OTU_336	PHE	Rhizosphere	Depleted	0.00871648	0.123569	p:Patescibacteria	c:Saccharimonadia	o:Saccharimonadales
OTU_3236	PHE	Rhizosphere	Depleted	0.000525961	0.0147591	p:Firmicutes	c:Negativicutes	o:Selenomonadales	f:Veillonellaceae	g:uncultured	s:uncultured_bacterium
OTU_3225	PHE	Rhizosphere	Depleted	0	0.00884008	p:Patescibacteria	c:Parcubacteria	o:Candidatus_Yanofskybacteria
OTU_3143	PHE	Rhizosphere	Depleted	0	0.0189969	p:Firmicutes	c:Negativicutes	o:Selenomonadales	f:Veillonellaceae
OTU_304	PHE	Rhizosphere	Depleted	0.0154083	0.204943	p:Proteobacteria	c:Alphaproteobacteria	o:Rhizobiales	f:Pleomorphomonadaceae	g:Pleomorphomonas	s:uncultured_bacterium
OTU_3002	PHE	Rhizosphere	Depleted	0	0.0129524	p:Firmicutes	c:Clostridia	o:Clostridiales	f:Clostridiaceae_1
OTU_28	PHE	Rhizosphere	Depleted	0.652141	2.5222	p:Proteobacteria	c:Deltaproteobacteria	o:Myxococcales	f:Archangiaceae	g:Anaeromyxobacter
OTU_276	PHE	Rhizosphere	Depleted	0.0109453	0.211347	p:Firmicutes	c:Negativicutes	o:Selenomonadales	f:Veillonellaceae	g:Pelosinus	s:uncultured_bacterium
OTU_274	PHE	Rhizosphere	Depleted	0.0150497	0.0962734	p:Proteobacteria	c:Deltaproteobacteria	o:Myxococcales	f:Archangiaceae	g:Anaeromyxobacter	s:uncultured_bacterium
OTU_272	PHE	Rhizosphere	Depleted	0.0118964	0.0691895	p:Firmicutes	c:Clostridia	o:Clostridiales	f:Clostridiaceae_1	g:Fonticella	s:uncultured_bacterium
OTU_2707	PHE	Rhizosphere	Depleted	0.000995904	0.0170729	p:Firmicutes	c:Negativicutes	o:Selenomonadales	f:Veillonellaceae	g:Pelosinus
OTU_2690	PHE	Rhizosphere	Depleted	0.00291696	0.0240633	p:Proteobacteria	c:Alphaproteobacteria	o:Rhizobiales	f:Xanthobacteraceae	g:uncultured
OTU_2592	PHE	Rhizosphere	Depleted	0	0.00694855	p:Proteobacteria	c:Deltaproteobacteria	o:Myxococcales	f:Phaselicystidaceae	g:Phaselicystis	s:uncultured_bacterium
OTU_2588	PHE	Rhizosphere	Depleted	0.00426556	0.058642	p:Firmicutes	c:Negativicutes	o:Selenomonadales	f:uncultured
OTU_2512	PHE	Rhizosphere	Depleted	0.00197713	0.0285579	p:Proteobacteria	c:Deltaproteobacteria	o:Myxococcales	f:Archangiaceae	g:Anaeromyxobacter
OTU_250	PHE	Rhizosphere	Depleted	0.0104556	0.277538	p:Proteobacteria	c:Alphaproteobacteria	o:Rhizobiales
OTU_2464	PHE	Rhizosphere	Depleted	0	0.00617007	p:Proteobacteria	c:Deltaproteobacteria	o:SAR324_cladeMarine_group_B
OTU_243	PHE	Rhizosphere	Depleted	0.0450775	0.201739	p:Proteobacteria	c:Gammaproteobacteria	o:Betaproteobacteriales	f:Nitrosomonadaceae	g:Ellin6067	s:uncultured_bacterium
OTU_2408	PHE	Rhizosphere	Depleted	0	0.00692231	p:Proteobacteria	c:Deltaproteobacteria
OTU_2321	PHE	Rhizosphere	Depleted	0	0.00795765	p:Patescibacteria	c:Berkelbacteria
OTU_2294	PHE	Rhizosphere	Depleted	0	0.0130368	p:Firmicutes	c:Negativicutes	o:Selenomonadales	f:Veillonellaceae
OTU_2249	PHE	Rhizosphere	Depleted	0.00148999	0.0172896	p:Proteobacteria	c:Deltaproteobacteria	o:Oligoflexales	f:0319-6G20
OTU_2241	PHE	Rhizosphere	Depleted	0	0.00609819	p:Firmicutes	c:Negativicutes	o:Selenomonadales	f:Veillonellaceae	g:Pelosinus
OTU_2215	PHE	Rhizosphere	Depleted	0	0.0109155	p:Patescibacteria	c:WWE3
OTU_2184	PHE	Rhizosphere	Depleted	0	0.00675587	p:Patescibacteria	c:WS6_Dojkabacteria
OTU_2152	PHE	Rhizosphere	Depleted	0.00297046	0.0264157	p:Proteobacteria	c:Deltaproteobacteria	o:Myxococcales
OTU_2049	PHE	Rhizosphere	Depleted	0	0.0056626	p:Gemmatimonadetes	c:S0134_terrestrial_group
OTU_2019	PHE	Rhizosphere	Depleted	0	0.0120409	p:Patescibacteria
OTU_1949	PHE	Rhizosphere	Depleted	0	0.0166652	p:Patescibacteria	c:Gracilibacteria
OTU_1820	PHE	Rhizosphere	Depleted	0.00204783	0.0315754	p:Proteobacteria	c:Deltaproteobacteria	o:Oligoflexales	f:0319-6G20
OTU_1812	PHE	Rhizosphere	Depleted	0.000455266	0.0220202	p:Patescibacteria	c:Parcubacteria	o:Candidatus_Kaiserbacteria
OTU_178	PHE	Rhizosphere	Depleted	0.0891255	0.263076	p:Proteobacteria	c:Gammaproteobacteria	o:Betaproteobacteriales	f:SC-I-84
OTU_1746	PHE	Rhizosphere	Depleted	0	0.0140079	p:Proteobacteria	c:Deltaproteobacteria	o:Oligoflexales	f:0319-6G20
OTU_1679	PHE	Rhizosphere	Depleted	0	0.00917134	p:Patescibacteria	c:WS6_Dojkabacteria
OTU_163	PHE	Rhizosphere	Depleted	0.0270428	0.281087	p:Patescibacteria	c:WWE3
OTU_1545	PHE	Rhizosphere	Depleted	0.000496662	0.00891847	p:Proteobacteria	c:Alphaproteobacteria	o:Acetobacterales	f:Acetobacteraceae
OTU_1527	PHE	Rhizosphere	Depleted	0	0.0161895	p:Patescibacteria	c:Saccharimonadia	o:Saccharimonadales
OTU_1455	PHE	Rhizosphere	Depleted	0.000951928	0.0167887	p:Patescibacteria	c:Parcubacteria
OTU_1427	PHE	Rhizosphere	Depleted	0.000954507	0.0314739	p:Proteobacteria	c:Gammaproteobacteria	o:Betaproteobacteriales	f:Rhodocyclaceae
OTU_1385	PHE	Rhizosphere	Depleted	0	0.0236894	p:Patescibacteria	c:Parcubacteria	o:Candidatus_Jorgensenbacteria
OTU_1349	PHE	Rhizosphere	Depleted	0.00195041	0.0214079	p:Proteobacteria	c:Gammaproteobacteria	o:Gammaproteobacteria_Incertae_Sedis	f:Unknown_Family	g:Acidibacter
OTU_1266	PHE	Rhizosphere	Depleted	0.00105192	0.0163774	p:Proteobacteria	c:Deltaproteobacteria	o:Oligoflexales	f:0319-6G20
OTU_126	PHE	Rhizosphere	Depleted	0.0541149	0.279588	p:Gemmatimonadetes	c:Gemmatimonadetes	o:Gemmatimonadales	f:Gemmatimonadaceae	g:uncultured	s:uncultured_bacterium
OTU_1248	PHE	Rhizosphere	Depleted	0.00195041	0.0535853	p:Proteobacteria	c:Deltaproteobacteria
OTU_1233	PHE	Rhizosphere	Depleted	0.00453372	0.0397886	p:Gemmatimonadetes	c:Gemmatimonadetes	o:Gemmatimonadales	f:Gemmatimonadaceae
OTU_11948	PHE	Rhizosphere	Depleted	0	0.00625521	p:Proteobacteria	c:Deltaproteobacteria
OTU_11385	PHE	Rhizosphere	Depleted	0	0.00710886	p:Proteobacteria	c:Alphaproteobacteria	o:Acetobacterales	f:Acetobacteraceae
OTU_1058	PHE	Rhizosphere	Depleted	0.0054908	0.0317166	p:Proteobacteria	c:Alphaproteobacteria	o:Sphingomonadales	f:Sphingomonadaceae	g:Altererythrobacter	s:uncultured_bacterium
OTU_105	PHE	Rhizosphere	Depleted	0.0241859	0.211871	p:Gemmatimonadetes	c:Gemmatimonadetes	o:Gemmatimonadales	f:Gemmatimonadaceae	g:Gemmatimonas
OTU_1024	PHE	Rhizosphere	Depleted	0.00503812	0.0645557	p:Proteobacteria	c:Deltaproteobacteria	o:Oligoflexales	f:0319-6G20
OTU_10664	Cu	Rhizosphere	Depleted	0.00202988	0.0522798	p:Acidobacteria	c:Acidobacteriia	o:Solibacterales	f:Solibacteraceae_Subgroup_3	g:Bryobacter
OTU_1003	Cu	Rhizosphere	Depleted	0.00799405	0.0598554	p:Proteobacteria	c:Gammaproteobacteria	o:Betaproteobacteriales	f:TRA3-20
OTU_1012	Cu	Rhizosphere	Depleted	0.00100795	0.0309523	p:Bacteroidetes	c:Ignavibacteria	o:OPB56
OTU_1024	Cu	Rhizosphere	Depleted	0.0020892	0.0645557	p:Proteobacteria	c:Deltaproteobacteria	o:Oligoflexales	f:0319-6G20
OTU_1058	Cu	Rhizosphere	Depleted	0.00173501	0.0317166	p:Proteobacteria	c:Alphaproteobacteria	o:Sphingomonadales	f:Sphingomonadaceae	g:Altererythrobacter	s:uncultured_bacterium
OTU_10718	Cu	Rhizosphere	Depleted	0.00100795	0.0368708	p:Actinobacteria	c:Actinobacteria	o:Micrococcales	f:Cellulomonadaceae	g:Actinotalea
OTU_1095	Cu	Rhizosphere	Depleted	0.00105838	0.0190847	p:Proteobacteria	c:Deltaproteobacteria	o:Oligoflexales	f:0319-6G20
OTU_110	Cu	Rhizosphere	Depleted	0.0976462	0.685603	p:Chloroflexi	c:Anaerolineae	o:SJA-15
OTU_1129	Cu	Rhizosphere	Depleted	0.00560579	0.034989	p:Acidobacteria	c:Acidobacteriia	o:Solibacterales	f:Solibacteraceae_Subgroup_3	g:Bryobacter	s:uncultured_bacterium
OTU_1178	Cu	Rhizosphere	Depleted	0.00545836	0.0473176	p:Firmicutes	c:Clostridia	o:Clostridiales	f:Clostridiaceae_1	g:Fonticella	s:uncultured_bacterium
OTU_1204	Cu	Rhizosphere	Depleted	0.00118296	0.0220212	p:Patescibacteria	c:Saccharimonadia	o:Saccharimonadales
OTU_1233	Cu	Rhizosphere	Depleted	0.00318946	0.0397886	p:Gemmatimonadetes	c:Gemmatimonadetes	o:Gemmatimonadales	f:Gemmatimonadaceae
OTU_1248	Cu	Rhizosphere	Depleted	0.00336446	0.0535853	p:Proteobacteria	c:Deltaproteobacteria
OTU_126	Cu	Rhizosphere	Depleted	0.0429037	0.279588	p:Gemmatimonadetes	c:Gemmatimonadetes	o:Gemmatimonadales	f:Gemmatimonadaceae	g:uncultured	s:uncultured_bacterium
OTU_1266	Cu	Rhizosphere	Depleted	0	0.0163774	p:Proteobacteria	c:Deltaproteobacteria	o:Oligoflexales	f:0319-6G20
OTU_1271	Cu	Rhizosphere	Depleted	0	0.0221825	p:Acidobacteria	c:Holophagae	o:Holophagales	f:Holophagaceae	g:uncultured
OTU_130	Cu	Rhizosphere	Depleted	0.03468	0.32276	p:Actinobacteria	c:Actinobacteria	o:Micrococcales	f:Micrococcaceae	g:Arthrobacter	s:Arthrobacter_sp._E11
OTU_13161	Cu	Rhizosphere	Depleted	0	0.0076814	p:Proteobacteria	c:Deltaproteobacteria	o:Oligoflexales	f:0319-6G20
OTU_1324	Cu	Rhizosphere	Depleted	0.00052919	0.016904	p:Acidobacteria	c:Acidobacteriia	o:Acidobacteriales	f:uncultured
OTU_1329	Cu	Rhizosphere	Depleted	0.00101266	0.0177407	p:Firmicutes	c:Clostridia	o:Clostridiales	f:Peptococcaceae
OTU_13391	Cu	Rhizosphere	Depleted	0	0.0212638	p:Actinobacteria	c:Actinobacteria	o:Frankiales	f:Frankiaceae	g:Jatrophihabitans	s:uncultured_bacterium
OTU_1385	Cu	Rhizosphere	Depleted	0	0.0236894	p:Patescibacteria	c:Parcubacteria	o:Candidatus_Jorgensenbacteria
OTU_1455	Cu	Rhizosphere	Depleted	0	0.0167887	p:Patescibacteria	c:Parcubacteria
OTU_1501	Cu	Rhizosphere	Depleted	0.00241163	0.0240708	p:Chloroflexi	c:TK10
OTU_1515	Cu	Rhizosphere	Depleted	0.00268313	0.0375473	p:Patescibacteria	c:Parcubacteria	o:Candidatus_Moranbacteria
OTU_1519	Cu	Rhizosphere	Depleted	0.0137797	0.0731791	p:Chloroflexi	c:KD4-96
OTU_153	Cu	Rhizosphere	Depleted	0.0471028	0.394587	p:Actinobacteria	c:Coriobacteriia	o:OPB41
OTU_156	Cu	Rhizosphere	Depleted	0.0358187	0.276423	p:Acidobacteria	c:Holophagae	o:Subgroup_7
OTU_1581	Cu	Rhizosphere	Depleted	0.000501625	0.0329414	p:Acidobacteria	c:Holophagae	o:Subgroup_7
OTU_1588	Cu	Rhizosphere	Depleted	0.00153714	0.0454643	p:Bacteroidetes	c:Ignavibacteria	o:Ignavibacteriales
OTU_1668	Cu	Rhizosphere	Depleted	0.00508131	0.0486556	k:Bacteria	p:Acidobacteria	c:Subgroup_6
OTU_168	Cu	Rhizosphere	Depleted	0.147337	0.759722	p:Chloroflexi	c:Anaerolineae	o:SJA-15
OTU_1704	Cu	Rhizosphere	Depleted	0.00156001	0.0200844	p:Chloroflexi	c:TK10
OTU_1728	Cu	Rhizosphere	Depleted	0	0.00761177	p:Acidobacteria	c:Acidobacteriia	o:Solibacterales	f:Solibacteraceae_Subgroup_3	g:Bryobacter	s:uncultured_bacterium
OTU_1744	Cu	Rhizosphere	Depleted	0	0.00888549	p:Patescibacteria	c:CPR2
OTU_1805	Cu	Rhizosphere	Depleted	0	0.0175444	p:Proteobacteria	c:Deltaproteobacteria	o:Oligoflexales	f:0319-6G20
OTU_1812	Cu	Rhizosphere	Depleted	0	0.0220202	p:Patescibacteria	c:Parcubacteria	o:Candidatus_Kaiserbacteria
OTU_1820	Cu	Rhizosphere	Depleted	0.000676627	0.0315754	p:Proteobacteria	c:Deltaproteobacteria	o:Oligoflexales	f:0319-6G20
OTU_183	Cu	Rhizosphere	Depleted	0.0908279	1.0694	p:Actinobacteria	c:Coriobacteriia	o:OPB41
OTU_1946	Cu	Rhizosphere	Depleted	0.00168928	0.040042	p:Firmicutes	c:Negativicutes	o:Selenomonadales	f:Veillonellaceae	g:Sporomusa	s:uncultured_bacterium
OTU_1949	Cu	Rhizosphere	Depleted	0	0.0166652	p:Patescibacteria	c:Gracilibacteria
OTU_2017	Cu	Rhizosphere	Depleted	0	0.0130338	p:Bacteroidetes	c:Ignavibacteria	o:Kryptoniales	f:BSV26
OTU_2019	Cu	Rhizosphere	Depleted	0	0.0120409	p:Patescibacteria
OTU_2081	Cu	Rhizosphere	Depleted	0.0125275	0.131316	p:Actinobacteria	c:Coriobacteriia	o:OPB41
OTU_2169	Cu	Rhizosphere	Depleted	0.00158757	0.0443751	p:Acidobacteria	c:Acidobacteriia	o:Acidobacteriales	f:uncultured
OTU_2172	Cu	Rhizosphere	Depleted	0	0.00878993	p:Chloroflexi	c:Chloroflexia	o:Chloroflexales	f:Roseiflexaceae
OTU_2215	Cu	Rhizosphere	Depleted	0	0.0109155	p:Patescibacteria	c:WWE3
OTU_2249	Cu	Rhizosphere	Depleted	0.00100325	0.0172896	p:Proteobacteria	c:Deltaproteobacteria	o:Oligoflexales	f:0319-6G20
OTU_2426	Cu	Rhizosphere	Depleted	0	0.0109493	p:Patescibacteria
OTU_2436	Cu	Rhizosphere	Depleted	0	0.00645794	p:Bacteroidetes	c:Ignavibacteria	o:Kryptoniales	f:BSV26
OTU_250	Cu	Rhizosphere	Depleted	0.00945286	0.277538	p:Proteobacteria	c:Alphaproteobacteria	o:Rhizobiales
OTU_2554	Cu	Rhizosphere	Depleted	0	0.00953768	p:Chloroflexi	c:Chloroflexia	o:Chloroflexales
OTU_2588	Cu	Rhizosphere	Depleted	0.0108715	0.058642	p:Firmicutes	c:Negativicutes	o:Selenomonadales	f:uncultured
OTU_265	Cu	Rhizosphere	Depleted	0.00052919	0.105278	p:Chloroflexi	c:Chloroflexia	o:Chloroflexales	f:Roseiflexaceae	g:uncultured	s:Chloroflexaceae_bacterium_sp-jj-1
OTU_2679	Cu	Rhizosphere	Depleted	0	0.0154101	p:Patescibacteria	c:Parcubacteria	o:Candidatus_Kaiserbacteria
OTU_2684	Cu	Rhizosphere	Depleted	0	0.0107186	p:Proteobacteria	c:Deltaproteobacteria	o:Oligoflexales	f:0319-6G20
OTU_2735	Cu	Rhizosphere	Depleted	0	0.00722188	p:Proteobacteria	c:Alphaproteobacteria	o:Reyranellales	f:Reyranellaceae	g:uncultured
OTU_274	Cu	Rhizosphere	Depleted	0.0100609	0.0962734	p:Proteobacteria	c:Deltaproteobacteria	o:Myxococcales	f:Archangiaceae	g:Anaeromyxobacter	s:uncultured_bacterium
OTU_276	Cu	Rhizosphere	Depleted	0.011437	0.211348	p:Firmicutes	c:Negativicutes	o:Selenomonadales	f:Veillonellaceae	g:Pelosinus	s:uncultured_bacterium
OTU_277	Cu	Rhizosphere	Depleted	0.0228745	0.139359	p:Acidobacteria	c:Acidobacteriia	o:Solibacterales	f:Solibacteraceae_Subgroup_3	g:Bryobacter	s:uncultured_bacterium
OTU_282	Cu	Rhizosphere	Depleted	0.0217417	0.206926	p:Proteobacteria	c:Deltaproteobacteria	o:Desulfuromonadales	f:Geobacteraceae	g:Geobacter	s:uncultured_bacterium
OTU_2836	Cu	Rhizosphere	Depleted	0	0.00923904	p:Proteobacteria	c:Deltaproteobacteria	o:Desulfovibrionales	f:Desulfovibrionaceae	g:Desulfovibrio	s:uncultured_bacterium
OTU_2858	Cu	Rhizosphere	Depleted	0	0.00742815	p:Bacteroidetes	c:Ignavibacteria	o:OPB56
OTU_3002	Cu	Rhizosphere	Depleted	0	0.0129524	p:Firmicutes	c:Clostridia	o:Clostridiales	f:Clostridiaceae_1
OTU_304	Cu	Rhizosphere	Depleted	0.00312001	0.204943	p:Proteobacteria	c:Alphaproteobacteria	o:Rhizobiales	f:Pleomorphomonadaceae	g:Pleomorphomonas	s:uncultured_bacterium
OTU_3043	Cu	Rhizosphere	Depleted	0.000506329	0.0141235	p:Acidobacteria	c:Acidobacteriia	o:Solibacterales	f:Solibacteraceae_Subgroup_3	g:Candidatus_Solibacter	s:uncultured_bacterium
OTU_3047	Cu	Rhizosphere	Depleted	0	0.00760367	p:Patescibacteria	c:Parcubacteria
OTU_313	Cu	Rhizosphere	Depleted	0.0149302	0.190658	p:Patescibacteria	c:Parcubacteria	o:Candidatus_Jorgensenbacteria
OTU_32	Cu	Rhizosphere	Depleted	0.0310607	0.336339	p:Proteobacteria	c:Alphaproteobacteria	o:Caulobacterales	f:Caulobacteraceae
OTU_3225	Cu	Rhizosphere	Depleted	0	0.00884008	p:Patescibacteria	c:Parcubacteria	o:Candidatus_Yanofskybacteria
OTU_331	Cu	Rhizosphere	Depleted	0	0.150966	p:Patescibacteria	c:Gracilibacteria
OTU_3359	Cu	Rhizosphere	Depleted	0.00318946	0.0270012	p:Acidobacteria	c:Acidobacteriia	o:Solibacterales	f:Solibacteraceae_Subgroup_3	g:Bryobacter	s:uncultured_bacterium
OTU_336	Cu	Rhizosphere	Depleted	0.00201591	0.123569	p:Patescibacteria	c:Saccharimonadia	o:Saccharimonadales
OTU_3360	Cu	Rhizosphere	Depleted	0.000676627	0.0219904	p:Firmicutes	c:Negativicutes	o:Selenomonadales	f:Veillonellaceae
OTU_3516	Cu	Rhizosphere	Depleted	0.00356702	0.0557981	p:Proteobacteria	c:Deltaproteobacteria	o:Desulfuromonadales	f:Geobacteraceae	g:Geobacter
OTU_372	Cu	Rhizosphere	Depleted	0.00404997	0.160392	p:Gemmatimonadetes	c:S0134_terrestrial_group
OTU_384	Cu	Rhizosphere	Depleted	0.00660956	0.0732076	p:Acidobacteria	c:Acidobacteriia	o:Solibacterales	f:Solibacteraceae_Subgroup_3	g:Candidatus_Solibacter
OTU_391	Cu	Rhizosphere	Depleted	0.00324929	0.0869155	p:Patescibacteria	c:Saccharimonadia	o:Saccharimonadales
OTU_3931	Cu	Rhizosphere	Depleted	0	0.00622965	p:Patescibacteria	c:Parcubacteria
OTU_398	Cu	Rhizosphere	Depleted	0.00573037	0.230725	p:Firmicutes	c:Negativicutes	o:Selenomonadales	f:Veillonellaceae
OTU_453	Cu	Rhizosphere	Depleted	0.00120582	0.0608503	p:Patescibacteria	c:Saccharimonadia	o:Saccharimonadales
OTU_488	Cu	Rhizosphere	Depleted	0.00335975	0.0430078	p:Patescibacteria	c:CPR2
OTU_4907	Cu	Rhizosphere	Depleted	0	0.0108637	p:Patescibacteria	c:Saccharimonadia	o:Saccharimonadales
OTU_496	Cu	Rhizosphere	Depleted	0.00253621	0.0790287	p:Patescibacteria	c:CPR2
OTU_523	Cu	Rhizosphere	Depleted	0.0261369	0.14375	p:Acidobacteria	c:Holophagae	o:Subgroup_7
OTU_536	Cu	Rhizosphere	Depleted	0.015105	0.177149	p:Bacteroidetes	c:Bacteroidia	o:Bacteroidales	f:Paludibacteraceae	g:uncultured	s:uncultured_bacterium
OTU_552	Cu	Rhizosphere	Depleted	0	0.029259	p:Patescibacteria	c:Gracilibacteria
OTU_566	Cu	Rhizosphere	Depleted	0.00168928	0.0331673	p:Firmicutes	c:Clostridia	o:Clostridiales	f:Clostridiaceae_1	g:Fonticella	s:uncultured_bacterium
OTU_580	Cu	Rhizosphere	Depleted	0.0206463	0.116321	p:Proteobacteria	c:Gammaproteobacteria	o:Betaproteobacteriales	f:Nitrosomonadaceae	g:Ellin6067
OTU_5828	Cu	Rhizosphere	Depleted	0	0.0105358	p:Chloroflexi	c:Anaerolineae	o:RBG-13-54-9
OTU_601	Cu	Rhizosphere	Depleted	0.00729456	0.0510251	p:Acidobacteria	c:Acidobacteriia	o:Solibacterales	f:Solibacteraceae_Subgroup_3	g:Bryobacter	s:uncultured_bacterium
OTU_603	Cu	Rhizosphere	Depleted	0.00525175	0.062403	p:Patescibacteria	c:Saccharimonadia	o:Saccharimonadales
OTU_642	Cu	Rhizosphere	Depleted	0.00602452	0.111228	p:Proteobacteria	c:Deltaproteobacteria	o:Desulfovibrionales	f:Desulfovibrionaceae	g:Desulfovibrio	s:uncultured_bacterium
OTU_683	Cu	Rhizosphere	Depleted	0.00356702	0.0369238	p:Bacteroidetes	c:Ignavibacteria	o:Kryptoniales	f:BSV26
OTU_705	Cu	Rhizosphere	Depleted	0.00171215	0.0950276	p:Firmicutes	c:Clostridia	o:Clostridiales	f:Family_XIII	g:Anaerovorax	s:uncultured_bacterium
OTU_711	Cu	Rhizosphere	Depleted	0.0020065	0.0407836	p:Patescibacteria	c:Parcubacteria
OTU_7237	Cu	Rhizosphere	Depleted	0	0.00928279	p:Acidobacteria	c:Holophagae	o:Subgroup_7
OTU_740	Cu	Rhizosphere	Depleted	0	0.044429	p:Patescibacteria	c:Gracilibacteria
OTU_76	Cu	Rhizosphere	Depleted	0.0615579	0.550417	p:Patescibacteria	c:Saccharimonadia	o:Saccharimonadales
OTU_799	Cu	Rhizosphere	Depleted	0.00206633	0.0396165	p:Patescibacteria	c:Saccharimonadia	o:Saccharimonadales
OTU_813	Cu	Rhizosphere	Depleted	0.00251283	0.0316706	p:Chloroflexi	c:Chloroflexia	o:Chloroflexales	f:Roseiflexaceae	g:uncultured	s:uncultured_bacterium
OTU_827	Cu	Rhizosphere	Depleted	0.00802632	0.0641397	p:Acidobacteria	c:Acidobacteriia	o:Acidobacteriales	f:Koribacteraceae	g:Candidatus_Koribacter
OTU_835	Cu	Rhizosphere	Depleted	0.00603797	0.0443994	p:Proteobacteria	c:Deltaproteobacteria	o:Myxococcales	f:Haliangiaceae	g:Haliangium
OTU_839	Cu	Rhizosphere	Depleted	0.00221377	0.0333202	p:Chloroflexi	c:Chloroflexia	o:Chloroflexales	f:Roseiflexaceae	g:uncultured	s:uncultured_bacterium
OTU_8962	Cu	Rhizosphere	Depleted	0.00369579	0.0362185	p:Acidobacteria	c:Holophagae	o:Subgroup_7
OTU_899	Cu	Rhizosphere	Depleted	0.00170744	0.0296291	p:Chloroflexi	c:Chloroflexia	o:Chloroflexales	f:Roseiflexaceae	g:uncultured	s:uncultured_bacterium
OTU_901	Cu	Rhizosphere	Depleted	0.00167988	0.039695	p:Acidobacteria	c:Holophagae	o:Subgroup_7
OTU_907	Cu	Rhizosphere	Depleted	0	0.0366118	p:Patescibacteria	c:Parcubacteria	o:Candidatus_Kaiserbacteria
OTU_91	Cu	Rhizosphere	Depleted	0.104757	0.759731	p:Chloroflexi	c:KD4-96
OTU_923	Cu	Rhizosphere	Depleted	0.0497202	0.312684	p:Proteobacteria	c:Deltaproteobacteria	o:Desulfuromonadales	f:Geobacteraceae	g:Geobacter	s:Geobacter_hephaestius
OTU_931	Cu	Rhizosphere	Depleted	0.00052919	0.0312913	p:Patescibacteria	c:Gracilibacteria
OTU_937	Cu	Rhizosphere	Depleted	0.00153714	0.0223991	p:Bacteroidetes	c:Bacteroidia	o:Chitinophagales	f:Chitinophagaceae	g:uncultured	s:uncultured_soil_bacterium
OTU_949	Cu	Rhizosphere	Depleted	0.0410724	0.587058	p:Proteobacteria	c:Gammaproteobacteria	o:Betaproteobacteriales	f:Burkholderiaceae
OTU_956	Cu	Rhizosphere	Depleted	0.00828892	0.117684	p:Proteobacteria	c:Deltaproteobacteria	o:Myxococcales	f:Haliangiaceae	g:Haliangium	s:uncultured_soil_bacterium
OTU_981	Cu	Rhizosphere	Depleted	0	0.0359391	p:Patescibacteria	c:Parcubacteria	o:Candidatus_Kaiserbacteria
OTU_9827	Cu	Rhizosphere	Depleted	0.00392121	0.0430775	p:Proteobacteria	c:Deltaproteobacteria	o:Desulfuromonadales	f:Geobacteraceae	g:Geobacter
OTU_1003	CP	Rhizosphere	Depleted	0.0024872	0.0598554	p:Proteobacteria	c:Gammaproteobacteria	o:Betaproteobacteriales	f:TRA3-20
OTU_1009	CP	Rhizosphere	Depleted	0.000603154	0.0176517	p:Proteobacteria	c:Alphaproteobacteria	o:Rhizobiales	f:Hyphomicrobiaceae	g:Hyphomicrobium
OTU_1012	CP	Rhizosphere	Depleted	0	0.0309523	p:Bacteroidetes	c:Ignavibacteria	o:OPB56
OTU_1020	CP	Rhizosphere	Depleted	0	0.013311	p:Chloroflexi	c:Anaerolineae	o:C10-SB1A
OTU_1021	CP	Rhizosphere	Depleted	0.000640447	0.0184596	p:Actinobacteria	c:Actinobacteria	o:Micrococcales	f:Microbacteriaceae	g:Microbacterium	s:Microbacterium_rhizosphaerae
OTU_1024	CP	Rhizosphere	Depleted	0.00316137	0.0645557	p:Proteobacteria	c:Deltaproteobacteria	o:Oligoflexales	f:0319-6G20
OTU_1030	CP	Rhizosphere	Depleted	0	0.0192064	p:Patescibacteria	c:Parcubacteria
OTU_105	CP	Rhizosphere	Depleted	0.00756753	0.211871	p:Gemmatimonadetes	c:Gemmatimonadetes	o:Gemmatimonadales	f:Gemmatimonadaceae	g:Gemmatimonas
OTU_1053	CP	Rhizosphere	Depleted	0.00128089	0.0314045	p:Patescibacteria	c:Parcubacteria	o:Candidatus_Kaiserbacteria
OTU_1058	CP	Rhizosphere	Depleted	0.00191777	0.0317166	p:Proteobacteria	c:Alphaproteobacteria	o:Sphingomonadales	f:Sphingomonadaceae	g:Altererythrobacter	s:uncultured_bacterium
OTU_1059	CP	Rhizosphere	Depleted	0	0.0351631	p:Chloroflexi	c:Anaerolineae	o:SJA-15
OTU_10664	CP	Rhizosphere	Depleted	0	0.0522798	p:Acidobacteria	c:Acidobacteriia	o:Solibacterales	f:Solibacteraceae_Subgroup_3	g:Bryobacter
OTU_1074	CP	Rhizosphere	Depleted	0.0125034	0.0968168	p:Acidobacteria	c:Acidobacteriia	o:Acidobacteriales	f:Koribacteraceae	g:Candidatus_Koribacter	s:uncultured_bacterium
OTU_1082	CP	Rhizosphere	Depleted	0	0.0101986	p:Patescibacteria	c:Saccharimonadia	o:Saccharimonadales
OTU_1087	CP	Rhizosphere	Depleted	0	0.0252615	p:Bacteroidetes	c:Bacteroidia	o:Bacteroidales
OTU_1095	CP	Rhizosphere	Depleted	0	0.0190847	p:Proteobacteria	c:Deltaproteobacteria	o:Oligoflexales	f:0319-6G20
OTU_110	CP	Rhizosphere	Depleted	0.0381472	0.685603	p:Chloroflexi	c:Anaerolineae	o:SJA-15
OTU_1114	CP	Rhizosphere	Depleted	0	0.0117388	p:Actinobacteria	c:Actinobacteria	o:Propionibacteriales	f:Nocardioidaceae	g:Nocardioides
OTU_11162	CP	Rhizosphere	Depleted	0.0126129	0.103921	p:Bacteroidetes	c:Bacteroidia	o:Chitinophagales	f:Chitinophagaceae
OTU_1139	CP	Rhizosphere	Depleted	0.000639255	0.0319776	p:Acidobacteria	c:Acidobacteriia	o:Solibacterales	f:Solibacteraceae_Subgroup_3	g:Bryobacter
OTU_1141	CP	Rhizosphere	Depleted	0.00188167	0.0838462	p:Acidobacteria	c:Acidobacteriia	o:Solibacterales	f:Solibacteraceae_Subgroup_3	g:Bryobacter	s:uncultured_bacterium
OTU_11414	CP	Rhizosphere	Depleted	0	0.0133307	p:Proteobacteria
OTU_1165	CP	Rhizosphere	Depleted	0.000603154	0.0286003	p:Chloroflexi	c:Chloroflexia	o:Chloroflexales	f:Roseiflexaceae	g:uncultured	s:uncultured_bacterium
OTU_1185	CP	Rhizosphere	Depleted	0.00436768	0.0637738	p:Proteobacteria	c:Gammaproteobacteria	o:Betaproteobacteriales	f:Burkholderiaceae	g:Ramlibacter	s:uncultured_bacterium
OTU_119	CP	Rhizosphere	Depleted	0.0487324	0.483577	p:Actinobacteria	c:Actinobacteria	o:Kineosporiales	f:Kineosporiaceae	g:Kineosporia
OTU_1194	CP	Rhizosphere	Depleted	0.00192015	0.0641808	p:Proteobacteria	c:Gammaproteobacteria	o:Betaproteobacteriales	f:Rhodocyclaceae
OTU_1197	CP	Rhizosphere	Depleted	0.0112622	0.0810584	p:Actinobacteria	c:Thermoleophilia	o:Gaiellales	f:uncultured
OTU_122	CP	Rhizosphere	Depleted	0.0360317	0.265233	p:Actinobacteria	c:Thermoleophilia	o:Gaiellales	f:uncultured
OTU_12322	CP	Rhizosphere	Depleted	0.0387924	0.247942	p:Proteobacteria	c:Deltaproteobacteria	o:Desulfuromonadales	f:Geobacteraceae	g:Geobacter	s:uncultured_bacterium
OTU_1233	CP	Rhizosphere	Depleted	0.00316137	0.0397886	p:Gemmatimonadetes	c:Gemmatimonadetes	o:Gemmatimonadales	f:Gemmatimonadaceae
OTU_1243	CP	Rhizosphere	Depleted	0	0.0128307	p:Chloroflexi	c:SHA-26
OTU_1248	CP	Rhizosphere	Depleted	0.0038403	0.0535853	p:Proteobacteria	c:Deltaproteobacteria
OTU_1258	CP	Rhizosphere	Depleted	0.00188286	0.0343021	p:Chloroflexi	c:Anaerolineae	o:SBR1031	f:A4b
OTU_126	CP	Rhizosphere	Depleted	0.015064	0.279588	p:Gemmatimonadetes	c:Gemmatimonadetes	o:Gemmatimonadales	f:Gemmatimonadaceae	g:uncultured	s:uncultured_bacterium
OTU_1271	CP	Rhizosphere	Depleted	0	0.0221825	p:Acidobacteria	c:Holophagae	o:Holophagales	f:Holophagaceae	g:uncultured
OTU_1276	CP	Rhizosphere	Depleted	0	0.00914384	p:Chloroflexi	c:KD4-96
OTU_1288	CP	Rhizosphere	Depleted	0	0.0166274	p:Chloroflexi	c:Chloroflexia	o:Chloroflexales	f:Roseiflexaceae
OTU_12966	CP	Rhizosphere	Depleted	0.0025233	0.0340667	p:Acidobacteria	c:Acidobacteriia	o:Solibacterales	f:Solibacteraceae_Subgroup_3	g:Candidatus_Solibacter
OTU_13068	CP	Rhizosphere	Depleted	0.00124241	0.0335825	p:Chloroflexi	c:Anaerolineae	o:SJA-15
OTU_1316	CP	Rhizosphere	Depleted	0	0.0128848	p:Actinobacteria	c:Actinobacteria
OTU_1324	CP	Rhizosphere	Depleted	0	0.016904	p:Acidobacteria	c:Acidobacteriia	o:Acidobacteriales	f:uncultured
OTU_13391	CP	Rhizosphere	Depleted	0	0.0212638	p:Actinobacteria	c:Actinobacteria	o:Frankiales	f:Frankiaceae	g:Jatrophihabitans	s:uncultured_bacterium
OTU_1359	CP	Rhizosphere	Depleted	0	0.0131921	p:Chloroflexi
OTU_13766	CP	Rhizosphere	Depleted	0	0.0118702	p:Proteobacteria	c:Deltaproteobacteria
OTU_1385	CP	Rhizosphere	Depleted	0	0.0236894	p:Patescibacteria	c:Parcubacteria	o:Candidatus_Jorgensenbacteria
OTU_1431	CP	Rhizosphere	Depleted	0	0.0107698	p:Bacteroidetes	c:Ignavibacteria	o:OPB56
OTU_1448	CP	Rhizosphere	Depleted	0	0.0135309	p:Bacteroidetes	c:Bacteroidia	o:Chitinophagales	f:Chitinophagaceae	g:uncultured
OTU_146	CP	Rhizosphere	Depleted	0.00945038	0.130818	p:Acidobacteria	c:Acidobacteriia	o:Solibacterales	f:Solibacteraceae_Subgroup_3	g:Candidatus_Solibacter
OTU_1501	CP	Rhizosphere	Depleted	0.00124241	0.0240708	p:Chloroflexi	c:TK10
OTU_1502	CP	Rhizosphere	Depleted	0	0.00977693	p:Acidobacteria	c:Acidobacteriia	o:Solibacterales	f:Solibacteraceae_Subgroup_3	g:Candidatus_Solibacter	s:uncultured_bacterium
OTU_1505	CP	Rhizosphere	Depleted	0	0.0161533	p:Patescibacteria	c:CPR2
OTU_1507	CP	Rhizosphere	Depleted	0.000603154	0.0188596	p:Proteobacteria	c:Deltaproteobacteria	o:Myxococcales	f:Haliangiaceae	g:Haliangium	s:uncultured_bacterium
OTU_151	CP	Rhizosphere	Depleted	0.0108047	0.152597	p:Patescibacteria	c:Saccharimonadia	o:Saccharimonadales
OTU_1515	CP	Rhizosphere	Depleted	0.000639255	0.0375473	p:Patescibacteria	c:Parcubacteria	o:Candidatus_Moranbacteria
OTU_1517	CP	Rhizosphere	Depleted	0	0.0147358	p:Acidobacteria
OTU_1519	CP	Rhizosphere	Depleted	0.00440378	0.0731791	p:Chloroflexi	c:KD4-96
OTU_153	CP	Rhizosphere	Depleted	0.0173648	0.394587	p:Actinobacteria	c:Coriobacteriia	o:OPB41
OTU_1540	CP	Rhizosphere	Depleted	0	0.0202738	p:Proteobacteria	c:Deltaproteobacteria	o:Myxococcales	f:Haliangiaceae	g:Haliangium	s:uncultured_bacterium
OTU_1544	CP	Rhizosphere	Depleted	0.00372842	0.039475	p:Chloroflexi	c:Anaerolineae	o:SJA-15
OTU_1545	CP	Rhizosphere	Depleted	0	0.00891847	p:Proteobacteria	c:Alphaproteobacteria	o:Acetobacterales	f:Acetobacteraceae
OTU_156	CP	Rhizosphere	Depleted	0.00493711	0.276423	p:Acidobacteria	c:Holophagae	o:Subgroup_7
OTU_1581	CP	Rhizosphere	Depleted	0.00191777	0.0329414	p:Acidobacteria	c:Holophagae	o:Subgroup_7
OTU_1588	CP	Rhizosphere	Depleted	0.000603154	0.0454643	p:Bacteroidetes	c:Ignavibacteria	o:Ignavibacteriales
OTU_163	CP	Rhizosphere	Depleted	0.0012797	0.281087	p:Patescibacteria	c:WWE3
OTU_167	CP	Rhizosphere	Depleted	0.0144212	0.122691	p:Chloroflexi	c:Chloroflexia	o:Chloroflexales	f:Roseiflexaceae	g:uncultured	s:uncultured_bacterium
OTU_168	CP	Rhizosphere	Depleted	0.0528295	0.759722	p:Chloroflexi	c:Anaerolineae	o:SJA-15
OTU_1694	CP	Rhizosphere	Depleted	0	0.0162585	p:Chloroflexi	c:Chloroflexia	o:Chloroflexales	f:Roseiflexaceae	g:uncultured	s:uncultured_bacterium
OTU_1704	CP	Rhizosphere	Depleted	0.000639255	0.0200844	p:Chloroflexi	c:TK10
OTU_171	CP	Rhizosphere	Depleted	0.00508271	0.108505	p:Patescibacteria	c:Parcubacteria
OTU_172	CP	Rhizosphere	Depleted	0.0412364	0.330574	p:Acidobacteria	c:Acidobacteriia	o:Solibacterales	f:Solibacteraceae_Subgroup_3	g:Candidatus_Solibacter
OTU_173	CP	Rhizosphere	Depleted	0.0151386	0.124066	p:Acidobacteria	c:Acidobacteriia	o:Solibacterales	f:Solibacteraceae_Subgroup_3	g:Candidatus_Solibacter
OTU_1736	CP	Rhizosphere	Depleted	0	0.0247397	p:Firmicutes	c:Clostridia	o:Clostridiales	f:Ruminococcaceae	g:[Eubacterium]_coprostanoligenes_group
OTU_174	CP	Rhizosphere	Depleted	0.020071	0.666819	p:Gemmatimonadetes	c:S0134_terrestrial_group
OTU_1766	CP	Rhizosphere	Depleted	0.00124241	0.061561	p:Acidobacteria	c:Holophagae	o:Subgroup_7
OTU_1786	CP	Rhizosphere	Depleted	0	0.0124756	p:Acidobacteria	c:Blastocatellia_Subgroup_4	o:11-24
OTU_1805	CP	Rhizosphere	Depleted	0	0.0175444	p:Proteobacteria	c:Deltaproteobacteria	o:Oligoflexales	f:0319-6G20
OTU_1820	CP	Rhizosphere	Depleted	0	0.0315754	p:Proteobacteria	c:Deltaproteobacteria	o:Oligoflexales	f:0319-6G20
OTU_183	CP	Rhizosphere	Depleted	0.0175873	1.0694	p:Actinobacteria	c:Coriobacteriia	o:OPB41
OTU_186	CP	Rhizosphere	Depleted	0.0314439	0.363526	p:Actinobacteria	c:Coriobacteriia	o:OPB41
OTU_1874	CP	Rhizosphere	Depleted	0.00188286	0.0258943	p:Acidobacteria	c:Subgroup_6
OTU_188	CP	Rhizosphere	Depleted	0.00128089	0.0392166	p:Patescibacteria	c:Berkelbacteria
OTU_1887	CP	Rhizosphere	Depleted	0	0.0121105	p:Proteobacteria	c:Deltaproteobacteria	o:Myxococcales	f:Haliangiaceae	g:Haliangium
OTU_1908	CP	Rhizosphere	Depleted	0	0.0140257	p:Chloroflexi	c:Chloroflexia	o:Chloroflexales	f:Roseiflexaceae	g:uncultured
OTU_1946	CP	Rhizosphere	Depleted	0.000640447	0.040042	p:Firmicutes	c:Negativicutes	o:Selenomonadales	f:Veillonellaceae	g:Sporomusa	s:uncultured_bacterium
OTU_1949	CP	Rhizosphere	Depleted	0	0.0166652	p:Patescibacteria	c:Gracilibacteria
OTU_199	CP	Rhizosphere	Depleted	0.0254597	0.243693	p:Gemmatimonadetes	c:Gemmatimonadetes	o:Gemmatimonadales	f:Gemmatimonadaceae	g:Gemmatimonas	s:uncultured_bacterium
OTU_2001	CP	Rhizosphere	Depleted	0	0.0123511	p:Proteobacteria	c:Gammaproteobacteria	o:Betaproteobacteriales	f:Rhodocyclaceae
OTU_2011	CP	Rhizosphere	Depleted	0	0.0132792	p:Patescibacteria	c:Saccharimonadia	o:Saccharimonadales
OTU_202	CP	Rhizosphere	Depleted	0.00628425	0.103775	p:Acidobacteria	c:Acidobacteriia	o:Solibacterales	f:Solibacteraceae_Subgroup_3
OTU_2029	CP	Rhizosphere	Depleted	0	0.01529	p:Actinobacteria	c:Actinobacteria	o:Propionibacteriales	f:Propionibacteriaceae
OTU_2033	CP	Rhizosphere	Depleted	0	0.0103301	p:Bacteroidetes	c:Ignavibacteria	o:OPB56
OTU_208	CP	Rhizosphere	Depleted	0.00749533	0.0679069	p:Bacteroidetes	c:Ignavibacteria	o:OPB56
OTU_2081	CP	Rhizosphere	Depleted	0.00486253	0.131316	p:Actinobacteria	c:Coriobacteriia	o:OPB41
OTU_211	CP	Rhizosphere	Depleted	0.288813	2.18653	p:Proteobacteria	c:Deltaproteobacteria	o:Myxococcales	f:Archangiaceae	g:Anaeromyxobacter
OTU_2152	CP	Rhizosphere	Depleted	0.0012797	0.0264157	p:Proteobacteria	c:Deltaproteobacteria	o:Myxococcales
OTU_2169	CP	Rhizosphere	Depleted	0.00188286	0.0443751	p:Acidobacteria	c:Acidobacteriia	o:Acidobacteriales	f:uncultured
OTU_2172	CP	Rhizosphere	Depleted	0	0.00878993	p:Chloroflexi	c:Chloroflexia	o:Chloroflexales	f:Roseiflexaceae
OTU_2199	CP	Rhizosphere	Depleted	0	0.0108304	p:Chloroflexi	c:Anaerolineae	o:Caldilineales	f:Caldilineaceae
OTU_22	CP	Rhizosphere	Depleted	0.064677	0.668369	p:Proteobacteria	c:Gammaproteobacteria	o:Betaproteobacteriales	f:Burkholderiaceae	g:Acidovorax
OTU_2215	CP	Rhizosphere	Depleted	0	0.0109155	p:Patescibacteria	c:WWE3
OTU_222	CP	Rhizosphere	Depleted	0.0349521	0.246717	p:Acidobacteria	c:Acidobacteriia	o:Solibacterales	f:Solibacteraceae_Subgroup_3	g:Bryobacter
OTU_2249	CP	Rhizosphere	Depleted	0	0.0172896	p:Proteobacteria	c:Deltaproteobacteria	o:Oligoflexales	f:0319-6G20
OTU_226	CP	Rhizosphere	Depleted	0.0630748	0.976393	p:Proteobacteria	c:Gammaproteobacteria	o:Betaproteobacteriales	f:Rhodocyclaceae
OTU_2294	CP	Rhizosphere	Depleted	0	0.0130368	p:Firmicutes	c:Negativicutes	o:Selenomonadales	f:Veillonellaceae
OTU_230	CP	Rhizosphere	Depleted	0.00749413	0.191176	p:Patescibacteria	c:CPR2
OTU_2399	CP	Rhizosphere	Depleted	0.00252092	0.0354841	p:Acidobacteria	c:Acidobacteriia	o:Solibacterales	f:Solibacteraceae_Subgroup_3	g:Candidatus_Solibacter
OTU_241	CP	Rhizosphere	Depleted	0.0281683	0.336436	p:Proteobacteria	c:Gammaproteobacteria	o:Betaproteobacteriales	f:Rhodocyclaceae
OTU_2423	CP	Rhizosphere	Depleted	0.00255821	0.0597291	p:Proteobacteria	c:Deltaproteobacteria	o:Myxococcales	f:Archangiaceae	g:Anaeromyxobacter
OTU_2426	CP	Rhizosphere	Depleted	0	0.0109493	p:Patescibacteria
OTU_2487	CP	Rhizosphere	Depleted	0	0.0141594	p:Acidobacteria	c:Acidobacteriia	o:Solibacterales	f:Solibacteraceae_Subgroup_3	g:Bryobacter
OTU_250	CP	Rhizosphere	Depleted	0.00316375	0.277538	p:Proteobacteria	c:Alphaproteobacteria	o:Rhizobiales
OTU_2512	CP	Rhizosphere	Depleted	0.00120631	0.0285579	p:Proteobacteria	c:Deltaproteobacteria	o:Myxococcales	f:Archangiaceae	g:Anaeromyxobacter
OTU_2554	CP	Rhizosphere	Depleted	0	0.00953768	p:Chloroflexi	c:Chloroflexia	o:Chloroflexales
OTU_2588	CP	Rhizosphere	Depleted	0.000603154	0.058642	p:Firmicutes	c:Negativicutes	o:Selenomonadales	f:uncultured
OTU_2607	CP	Rhizosphere	Depleted	0	0.0106134	p:Chloroflexi	c:KD4-96
OTU_2642	CP	Rhizosphere	Depleted	0	0.0173314	p:Chloroflexi	c:Chloroflexia	o:Chloroflexales	f:Roseiflexaceae	g:uncultured	s:uncultured_bacterium
OTU_265	CP	Rhizosphere	Depleted	0.00191777	0.105278	p:Chloroflexi	c:Chloroflexia	o:Chloroflexales	f:Roseiflexaceae	g:uncultured	s:Chloroflexaceae_bacterium_sp-jj-1
OTU_271	CP	Rhizosphere	Depleted	0.00188405	0.17445	p:Patescibacteria	c:Gracilibacteria
OTU_2727	CP	Rhizosphere	Depleted	0.00184676	0.0318561	p:Proteobacteria	c:Alphaproteobacteria	o:Sphingomonadales	f:Sphingomonadaceae	g:Sphingomonas
OTU_274	CP	Rhizosphere	Depleted	0.00877384	0.0962734	p:Proteobacteria	c:Deltaproteobacteria	o:Myxococcales	f:Archangiaceae	g:Anaeromyxobacter	s:uncultured_bacterium
OTU_2757	CP	Rhizosphere	Depleted	0.00383792	0.0457384	p:Acidobacteria	c:Acidobacteriia	o:Acidobacteriales	f:Koribacteraceae	g:Candidatus_Koribacter	s:uncultured_Acidobacteria_bacterium
OTU_277	CP	Rhizosphere	Depleted	0.00809967	0.139359	p:Acidobacteria	c:Acidobacteriia	o:Solibacterales	f:Solibacteraceae_Subgroup_3	g:Bryobacter	s:uncultured_bacterium
OTU_28	CP	Rhizosphere	Depleted	0.234385	2.5222	p:Proteobacteria	c:Deltaproteobacteria	o:Myxococcales	f:Archangiaceae	g:Anaeromyxobacter
OTU_282	CP	Rhizosphere	Depleted	0.0106603	0.206926	p:Proteobacteria	c:Deltaproteobacteria	o:Desulfuromonadales	f:Geobacteraceae	g:Geobacter	s:uncultured_bacterium
OTU_291	CP	Rhizosphere	Depleted	0.0100162	0.105311	p:Acidobacteria	c:Acidobacteriia	o:Acidobacteriales	f:Koribacteraceae	g:Candidatus_Koribacter	s:uncultured_bacterium
OTU_292	CP	Rhizosphere	Depleted	0.00749771	0.0886026	p:Gemmatimonadetes	c:Gemmatimonadetes	o:Gemmatimonadales	f:Gemmatimonadaceae	g:Gemmatirosa
OTU_300	CP	Rhizosphere	Depleted	0.00632154	0.0672548	p:Patescibacteria	c:CPR2
OTU_3033	CP	Rhizosphere	Depleted	0	0.0209083	p:Patescibacteria	c:Parcubacteria	o:Candidatus_Adlerbacteria
OTU_304	CP	Rhizosphere	Depleted	0.00511523	0.204943	p:Proteobacteria	c:Alphaproteobacteria	o:Rhizobiales	f:Pleomorphomonadaceae	g:Pleomorphomonas	s:uncultured_bacterium
OTU_311	CP	Rhizosphere	Depleted	0.00692827	0.151053	p:Proteobacteria	c:Deltaproteobacteria	o:Myxococcales	f:Polyangiaceae	g:Minicystis
OTU_3111	CP	Rhizosphere	Depleted	0	0	p:Proteobacteria	c:Deltaproteobacteria	o:Myxococcales	f:Polyangiaceae	g:Pajaroellobacter
OTU_313	CP	Rhizosphere	Depleted	0.00128089	0.190658	p:Patescibacteria	c:Parcubacteria	o:Candidatus_Jorgensenbacteria
OTU_3143	CP	Rhizosphere	Depleted	0	0.0189969	p:Firmicutes	c:Negativicutes	o:Selenomonadales	f:Veillonellaceae
OTU_317	CP	Rhizosphere	Depleted	0.00952616	0.101089	p:Acidobacteria	c:Subgroup_6
OTU_324	CP	Rhizosphere	Depleted	0.00880994	0.188921	p:Acidobacteria	c:Acidobacteriia	o:Solibacterales	f:Solibacteraceae_Subgroup_3	g:AKIW659	s:uncultured_soil_bacterium
OTU_331	CP	Rhizosphere	Depleted	0.000640447	0.150966	p:Patescibacteria	c:Gracilibacteria
OTU_3359	CP	Rhizosphere	Depleted	0	0.0270012	p:Acidobacteria	c:Acidobacteriia	o:Solibacterales	f:Solibacteraceae_Subgroup_3	g:Bryobacter	s:uncultured_bacterium
OTU_336	CP	Rhizosphere	Depleted	0.000603154	0.123569	p:Patescibacteria	c:Saccharimonadia	o:Saccharimonadales
OTU_3360	CP	Rhizosphere	Depleted	0.000640447	0.0219904	p:Firmicutes	c:Negativicutes	o:Selenomonadales	f:Veillonellaceae
OTU_3379	CP	Rhizosphere	Depleted	0.00184556	0.0556582	p:Acidobacteria	c:Acidobacteriia	o:Acidobacteriales	f:uncultured
OTU_343	CP	Rhizosphere	Depleted	0.018754	0.205857	p:Actinobacteria	c:Coriobacteriia	o:OPB41
OTU_345	CP	Rhizosphere	Depleted	0.00376571	0.110251	p:Acidobacteria	c:Acidobacteriia	o:Solibacterales	f:Solibacteraceae_Subgroup_3	g:Bryobacter	s:uncultured_bacterium
OTU_349	CP	Rhizosphere	Depleted	0.000640447	0.0282142	p:Bacteroidetes	c:Bacteroidia	o:Sphingobacteriales	f:env.OPS_17
OTU_350	CP	Rhizosphere	Depleted	0.101065	0.58809	p:Acidobacteria	c:Acidobacteriia	o:Solibacterales	f:Solibacteraceae_Subgroup_3	g:Candidatus_Solibacter
OTU_351	CP	Rhizosphere	Depleted	0.00640089	0.0904877	p:Acidobacteria	c:Acidobacteriia	o:Solibacterales	f:Solibacteraceae_Subgroup_3	g:Bryobacter	s:uncultured_bacterium
OTU_352	CP	Rhizosphere	Depleted	0.0012797	0.0599888	p:Proteobacteria	c:Deltaproteobacteria	o:Bdellovibrionales	f:Bacteriovoracaceae	g:Bacteriovorax
OTU_3546	CP	Rhizosphere	Depleted	0.00127851	0.0220481	p:Proteobacteria	c:Alphaproteobacteria	o:Rhizobiales
OTU_363	CP	Rhizosphere	Depleted	0.00682116	0.0719633	p:Gemmatimonadetes	c:Gemmatimonadetes	o:Gemmatimonadales	f:Gemmatimonadaceae
OTU_372	CP	Rhizosphere	Depleted	0.0025233	0.160392	p:Gemmatimonadetes	c:S0134_terrestrial_group
OTU_378	CP	Rhizosphere	Depleted	0.0012797	0.0235443	p:Acidobacteria	c:Acidobacteriia	o:Solibacterales	f:Solibacteraceae_Subgroup_3	g:Bryobacter
OTU_384	CP	Rhizosphere	Depleted	0.00383792	0.0732076	p:Acidobacteria	c:Acidobacteriia	o:Solibacterales	f:Solibacteraceae_Subgroup_3	g:Candidatus_Solibacter
OTU_389	CP	Rhizosphere	Depleted	0.0112646	0.142971	p:Acidobacteria	c:Acidobacteriia	o:Acidobacteriales
OTU_391	CP	Rhizosphere	Depleted	0.00699928	0.0869155	p:Patescibacteria	c:Saccharimonadia	o:Saccharimonadales
OTU_3961	CP	Rhizosphere	Depleted	0	0.0103255	p:Chloroflexi	c:Ktedonobacteria	o:C0119
OTU_397	CP	Rhizosphere	Depleted	0.00443869	0.0788494	p:Bacteroidetes	c:Ignavibacteria	o:OPB56
OTU_398	CP	Rhizosphere	Depleted	0.00120631	0.230725	p:Firmicutes	c:Negativicutes	o:Selenomonadales	f:Veillonellaceae
OTU_414	CP	Rhizosphere	Depleted	0.0130356	0.12028	p:Proteobacteria	c:Gammaproteobacteria	o:Betaproteobacteriales	f:TRA3-20
OTU_425	CP	Rhizosphere	Depleted	0.000640447	0.0304343	p:Patescibacteria	c:Gracilibacteria
OTU_431	CP	Rhizosphere	Depleted	0.0012436	0.0292722	p:Proteobacteria	c:Alphaproteobacteria	o:Rhizobiales	f:Xanthobacteraceae	g:uncultured
OTU_439	CP	Rhizosphere	Depleted	0.00945038	0.104811	p:Acidobacteria	c:Holophagae	o:Subgroup_7
OTU_444	CP	Rhizosphere	Depleted	0.0145283	0.128236	p:Proteobacteria	c:Gammaproteobacteria	o:Betaproteobacteriales	f:Burkholderiaceae	g:uncultured	s:Aquincola_sp.
OTU_447	CP	Rhizosphere	Depleted	0.00636241	0.11936	p:Bacteroidetes	c:Ignavibacteria	o:Kryptoniales	f:BSV26
OTU_450	CP	Rhizosphere	Depleted	0.00252211	0.0700161	p:Proteobacteria	c:Deltaproteobacteria	o:Myxococcales	f:Archangiaceae	g:Anaeromyxobacter
OTU_464	CP	Rhizosphere	Depleted	0.00433158	0.0455159	p:Proteobacteria	c:Alphaproteobacteria	o:Rhizobiales
OTU_467	CP	Rhizosphere	Depleted	0.000640447	0.0384117	p:Patescibacteria	c:Parcubacteria
OTU_477	CP	Rhizosphere	Depleted	0.00191777	0.0306145	p:Patescibacteria	c:Parcubacteria	o:Candidatus_Moranbacteria
OTU_483	CP	Rhizosphere	Depleted	0.000639255	0.03001	p:Gemmatimonadetes	c:Gemmatimonadetes	o:Gemmatimonadales	f:Gemmatimonadaceae	g:uncultured
OTU_488	CP	Rhizosphere	Depleted	0.00127851	0.0430078	p:Patescibacteria	c:CPR2
OTU_496	CP	Rhizosphere	Depleted	0.000639255	0.0790287	p:Patescibacteria	c:CPR2
OTU_515	CP	Rhizosphere	Depleted	0.00127851	0.0301754	p:Acidobacteria	c:Subgroup_22
OTU_523	CP	Rhizosphere	Depleted	0.00756991	0.14375	p:Acidobacteria	c:Holophagae	o:Subgroup_7
OTU_5253	CP	Rhizosphere	Depleted	0.00191896	0.0266116	p:Proteobacteria	c:Deltaproteobacteria	o:Myxococcales	f:Haliangiaceae	g:Haliangium
OTU_5257	CP	Rhizosphere	Depleted	0.00934208	0.204891	p:Firmicutes	c:Clostridia	o:Clostridiales	f:Clostridiaceae_1	g:Fonticella	s:uncultured_bacterium
OTU_533	CP	Rhizosphere	Depleted	0.00312646	0.0518077	p:Acidobacteria
OTU_536	CP	Rhizosphere	Depleted	0	0.177149	p:Bacteroidetes	c:Bacteroidia	o:Bacteroidales	f:Paludibacteraceae	g:uncultured	s:uncultured_bacterium
OTU_541	CP	Rhizosphere	Depleted	0.00504184	0.0867642	p:Bacteroidetes	c:Bacteroidia	o:Sphingobacteriales	f:Lentimicrobiaceae
OTU_543	CP	Rhizosphere	Depleted	0.00316018	0.0684426	p:Acidobacteria	c:Thermoanaerobaculia	o:Thermoanaerobaculales	f:Thermoanaerobaculaceae	g:Subgroup_10	s:uncultured_bacterium
OTU_544	CP	Rhizosphere	Depleted	0.00252092	0.0600419	p:Acidobacteria	c:Acidobacteriia	o:Solibacterales	f:Solibacteraceae_Subgroup_3	g:Bryobacter
OTU_5450	CP	Rhizosphere	Depleted	0	0.0143217	p:Proteobacteria	c:Deltaproteobacteria	o:Myxococcales
OTU_546	CP	Rhizosphere	Depleted	0.00820678	0.0956248	p:Gemmatimonadetes	c:Gemmatimonadetes	o:Gemmatimonadales	f:Gemmatimonadaceae	g:Gemmatimonas
OTU_547	CP	Rhizosphere	Depleted	0	0.0444648	p:Patescibacteria	c:Parcubacteria	o:Candidatus_Jorgensenbacteria
OTU_552	CP	Rhizosphere	Depleted	0	0.029259	p:Patescibacteria	c:Gracilibacteria
OTU_557	CP	Rhizosphere	Depleted	0.00191777	0.0630819	p:Patescibacteria	c:Saccharimonadia	o:Saccharimonadales
OTU_565	CP	Rhizosphere	Depleted	0.000603154	0.0329879	p:Proteobacteria	c:Alphaproteobacteria	o:Rhizobiales	f:Beijerinckiaceae	g:Microvirga
OTU_573	CP	Rhizosphere	Depleted	0.00316494	0.0749211	p:Proteobacteria	c:Deltaproteobacteria	o:Myxococcales	f:mle1-27
OTU_577	CP	Rhizosphere	Depleted	0	0.0304067	p:Patescibacteria	c:CPR2
OTU_5788	CP	Rhizosphere	Depleted	0	0.0103719	p:Actinobacteria	c:Coriobacteriia	o:OPB41
OTU_5812	CP	Rhizosphere	Depleted	0.00124241	0.0403027	p:Acidobacteria	c:Holophagae	o:Subgroup_7
OTU_5828	CP	Rhizosphere	Depleted	0	0.0105358	p:Chloroflexi	c:Anaerolineae	o:RBG-13-54-9
OTU_5851	CP	Rhizosphere	Depleted	0.0012797	0.024789	p:Proteobacteria	c:Deltaproteobacteria
OTU_590	CP	Rhizosphere	Depleted	0.00188286	0.0645563	p:Acidobacteria	c:Acidobacteriia	o:Solibacterales	f:Solibacteraceae_Subgroup_3	g:Candidatus_Solibacter
OTU_600	CP	Rhizosphere	Depleted	0	0.0495519	p:Patescibacteria	c:Parcubacteria	o:Candidatus_Jorgensenbacteria
OTU_601	CP	Rhizosphere	Depleted	0.00448194	0.0510251	p:Acidobacteria	c:Acidobacteriia	o:Solibacterales	f:Solibacteraceae_Subgroup_3	g:Bryobacter	s:uncultured_bacterium
OTU_609	CP	Rhizosphere	Depleted	0.00383672	0.048629	p:Actinobacteria	c:Acidimicrobiia	o:Microtrichales	f:Ilumatobacteraceae	g:uncultured	s:uncultured_actinobacterium
OTU_623	CP	Rhizosphere	Depleted	0	0	p:Verrucomicrobia	c:Verrucomicrobiae	o:Pedosphaerales	f:Pedosphaeraceae
OTU_628	CP	Rhizosphere	Depleted	0	0.024153	p:Patescibacteria	c:WS6_Dojkabacteria
OTU_642	CP	Rhizosphere	Depleted	0.00550059	0.111228	p:Proteobacteria	c:Deltaproteobacteria	o:Desulfovibrionales	f:Desulfovibrionaceae	g:Desulfovibrio	s:uncultured_bacterium
OTU_6553	CP	Rhizosphere	Depleted	0	0.00840486	p:Proteobacteria	c:Deltaproteobacteria	o:Myxococcales	f:Archangiaceae	g:Anaeromyxobacter	s:uncultured_bacterium
OTU_6662	CP	Rhizosphere	Depleted	0	0.0146397	p:Acidobacteria	c:Holophagae	o:Subgroup_7
OTU_668	CP	Rhizosphere	Depleted	0.0012436	0.0305139	p:Gemmatimonadetes	c:Gemmatimonadetes	o:Gemmatimonadales	f:Gemmatimonadaceae
OTU_683	CP	Rhizosphere	Depleted	0.00120631	0.0369238	p:Bacteroidetes	c:Ignavibacteria	o:Kryptoniales	f:BSV26
OTU_7083	CP	Rhizosphere	Depleted	0.000603154	0.0204322	p:Bacteroidetes	c:Bacteroidia	o:Chitinophagales	f:Chitinophagaceae
OTU_710	CP	Rhizosphere	Depleted	0	0.0125465	p:Patescibacteria	c:Saccharimonadia	o:Saccharimonadales
OTU_711	CP	Rhizosphere	Depleted	0.000603154	0.0407836	p:Patescibacteria	c:Parcubacteria
OTU_7237	CP	Rhizosphere	Depleted	0	0.00928279	p:Acidobacteria	c:Holophagae	o:Subgroup_7
OTU_726	CP	Rhizosphere	Depleted	0.00372842	0.0469569	p:Chloroflexi	c:Anaerolineae	o:SJA-15
OTU_7264	CP	Rhizosphere	Depleted	0.000603154	0.0212369	p:Proteobacteria	c:Deltaproteobacteria
OTU_74	CP	Rhizosphere	Depleted	0.0101618	0.26867	p:Proteobacteria	c:Alphaproteobacteria	o:Rhizobiales	f:Pleomorphomonadaceae	g:uncultured	s:uncultured_bacterium
OTU_740	CP	Rhizosphere	Depleted	0	0.044429	p:Patescibacteria	c:Gracilibacteria
OTU_750	CP	Rhizosphere	Depleted	0	0.0198969	p:Proteobacteria	c:Gammaproteobacteria	o:R7C24
OTU_76	CP	Rhizosphere	Depleted	0.00888214	0.550417	p:Patescibacteria	c:Saccharimonadia	o:Saccharimonadales
OTU_7778	CP	Rhizosphere	Depleted	0.000603154	0.0298825	p:Acidobacteria	c:Acidobacteriia	o:Solibacterales	f:Solibacteraceae_Subgroup_3	g:Candidatus_Solibacter	s:uncultured_Acidobacteria_bacterium
OTU_7827	CP	Rhizosphere	Depleted	0.000603154	0.0196783	p:Gemmatimonadetes	c:Gemmatimonadetes	o:Gemmatimonadales	f:Gemmatimonadaceae	g:Gemmatimonas
OTU_8113	CP	Rhizosphere	Depleted	0.00632512	0.0681186	p:Proteobacteria	c:Gammaproteobacteria	o:Xanthomonadales	f:Rhodanobacteraceae	g:Rhodanobacter
OTU_813	CP	Rhizosphere	Depleted	0.00255821	0.0316706	p:Chloroflexi	c:Chloroflexia	o:Chloroflexales	f:Roseiflexaceae	g:uncultured	s:uncultured_bacterium
OTU_827	CP	Rhizosphere	Depleted	0.00184676	0.0641397	p:Acidobacteria	c:Acidobacteriia	o:Acidobacteriales	f:Koribacteraceae	g:Candidatus_Koribacter
OTU_832	CP	Rhizosphere	Depleted	0.00188167	0.043876	p:Acidobacteria	c:Acidobacteriia	o:Solibacterales	f:Solibacteraceae_Subgroup_3	g:Bryobacter
OTU_835	CP	Rhizosphere	Depleted	0.0024872	0.0443994	p:Proteobacteria	c:Deltaproteobacteria	o:Myxococcales	f:Haliangiaceae	g:Haliangium
OTU_839	CP	Rhizosphere	Depleted	0.00120631	0.0333202	p:Chloroflexi	c:Chloroflexia	o:Chloroflexales	f:Roseiflexaceae	g:uncultured	s:uncultured_bacterium
OTU_847	CP	Rhizosphere	Depleted	0.00127851	0.0255346	p:Proteobacteria	c:Alphaproteobacteria	o:Acetobacterales	f:Acetobacteraceae
OTU_862	CP	Rhizosphere	Depleted	0	0.0108696	p:Actinobacteria	c:Coriobacteriia	o:OPB41
OTU_869	CP	Rhizosphere	Depleted	0.00511762	0.0694717	p:Proteobacteria	c:Alphaproteobacteria	o:Caulobacterales	f:Caulobacteraceae
OTU_87	CP	Rhizosphere	Depleted	0.0898497	1.10155	p:Proteobacteria	c:Alphaproteobacteria	o:Sphingomonadales	f:Sphingomonadaceae	g:Sphingomonas
OTU_873	CP	Rhizosphere	Depleted	0.000639255	0.015084	p:Proteobacteria	c:Alphaproteobacteria	o:uncultured
OTU_875	CP	Rhizosphere	Depleted	0.0024872	0.0353886	p:Proteobacteria	c:Gammaproteobacteria	o:Betaproteobacteriales	f:Nitrosomonadaceae	g:Nitrosospira
OTU_886	CP	Rhizosphere	Depleted	0.000639255	0.0248299	p:Patescibacteria	c:WS6_Dojkabacteria
OTU_8962	CP	Rhizosphere	Depleted	0.000639255	0.0362185	p:Acidobacteria	c:Holophagae	o:Subgroup_7
OTU_899	CP	Rhizosphere	Depleted	0.000603154	0.0296291	p:Chloroflexi	c:Chloroflexia	o:Chloroflexales	f:Roseiflexaceae	g:uncultured	s:uncultured_bacterium
OTU_901	CP	Rhizosphere	Depleted	0	0.039695	p:Acidobacteria	c:Holophagae	o:Subgroup_7
OTU_904	CP	Rhizosphere	Depleted	0.000639255	0.016503	p:Patescibacteria	c:WWE3
OTU_906	CP	Rhizosphere	Depleted	0.00124241	0.0393691	p:Bacteroidetes	c:Bacteroidia	o:Bacteroidales	f:Paludibacteraceae	g:uncultured	s:uncultured_bacterium
OTU_907	CP	Rhizosphere	Depleted	0	0.0366118	p:Patescibacteria	c:Parcubacteria	o:Candidatus_Kaiserbacteria
OTU_91	CP	Rhizosphere	Depleted	0.0369445	0.759731	p:Chloroflexi	c:KD4-96
OTU_910	CP	Rhizosphere	Depleted	0.0050478	0.0682133	p:Bacteroidetes	c:Ignavibacteria	o:OPB56
OTU_9139	CP	Rhizosphere	Depleted	0.0117523	0.123794	p:Proteobacteria	c:Gammaproteobacteria	o:Betaproteobacteriales	f:Burkholderiaceae
OTU_915	CP	Rhizosphere	Depleted	0	0.0504564	p:Acidobacteria	c:Holophagae	o:Subgroup_7
OTU_923	CP	Rhizosphere	Depleted	0.0325336	0.312684	p:Proteobacteria	c:Deltaproteobacteria	o:Desulfuromonadales	f:Geobacteraceae	g:Geobacter	s:Geobacter_hephaestius
OTU_927	CP	Rhizosphere	Depleted	0.00568348	0.0603869	p:Firmicutes	c:Negativicutes	o:Selenomonadales	f:uncultured
OTU_931	CP	Rhizosphere	Depleted	0	0.0312913	p:Patescibacteria	c:Gracilibacteria
OTU_935	CP	Rhizosphere	Depleted	0.000603154	0.0170367	p:Bacteroidetes	c:Bacteroidia	o:Bacteroidales	f:SB-5
OTU_949	CP	Rhizosphere	Depleted	0.02959	0.587058	p:Proteobacteria	c:Gammaproteobacteria	o:Betaproteobacteriales	f:Burkholderiaceae
OTU_956	CP	Rhizosphere	Depleted	0.00316137	0.117684	p:Proteobacteria	c:Deltaproteobacteria	o:Myxococcales	f:Haliangiaceae	g:Haliangium	s:uncultured_soil_bacterium
OTU_979	CP	Rhizosphere	Depleted	0.0131776	0.10103	p:Proteobacteria	c:Gammaproteobacteria	o:Betaproteobacteriales	f:Burkholderiaceae
OTU_981	CP	Rhizosphere	Depleted	0	0.0359391	p:Patescibacteria	c:Parcubacteria	o:Candidatus_Kaiserbacteria
OTU_9827	CP	Rhizosphere	Depleted	0.00248601	0.0430775	p:Proteobacteria	c:Deltaproteobacteria	o:Desulfuromonadales	f:Geobacteraceae	g:Geobacter
OTU_1121	Cu	Bulk soil	Depleted	0	0.0479432	p:Patescibacteria	c:Berkelbacteria
OTU_1166	Cu	Bulk soil	Depleted	0.00070031	0.0654901	p:Patescibacteria	c:Berkelbacteria
OTU_163	Cu	Bulk soil	Depleted	0.000702109	0.0309087	p:Patescibacteria	c:WWE3
OTU_228	Cu	Bulk soil	Depleted	0.00280304	0.258538	p:Patescibacteria	c:WWE3
OTU_503	Cu	Bulk soil	Depleted	0.00202373	0.060564	p:Patescibacteria	c:WWE3
OTU_582	Cu	Bulk soil	Depleted	0	0.0498069	p:Patescibacteria	c:WWE3
OTU_1015	CP	Bulk soil	Depleted	0.00138307	0.0486735	p:Patescibacteria	c:Berkelbacteria
OTU_1104	CP	Bulk soil	Depleted	0	0.0398674	p:Patescibacteria	c:Berkelbacteria
OTU_1121	CP	Bulk soil	Depleted	0	0.0479432	p:Patescibacteria	c:Berkelbacteria
OTU_1145	CP	Bulk soil	Depleted	0.000742176	0.0384288	p:Patescibacteria	c:Berkelbacteria
OTU_1166	CP	Bulk soil	Depleted	0.00143371	0.0654901	p:Patescibacteria	c:Berkelbacteria
OTU_1171	CP	Bulk soil	Depleted	0	0.0224404	p:Patescibacteria	c:Berkelbacteria
OTU_1183	CP	Bulk soil	Depleted	0	0.0376985	p:Patescibacteria	c:Berkelbacteria
OTU_140	CP	Bulk soil	Depleted	0.00735421	0.247944	p:Proteobacteria	c:Alphaproteobacteria	o:Azospirillales	f:Azospirillaceae	g:Azospirillum
OTU_141	CP	Bulk soil	Depleted	0.0141575	1.39407	p:Proteobacteria	c:Alphaproteobacteria	o:Rhodospirillales	f:Magnetospirillaceae
OTU_1510	CP	Bulk soil	Depleted	0	0.0263857	p:Patescibacteria	c:Berkelbacteria
OTU_1605	CP	Bulk soil	Depleted	0.00220401	0.033448	p:Bacteroidetes	c:Ignavibacteria	o:Ignavibacteriales
OTU_1637	CP	Bulk soil	Depleted	0	0.0274865	p:Patescibacteria	c:Berkelbacteria
OTU_1689	CP	Bulk soil	Depleted	0	0.0153781	p:Patescibacteria	c:Berkelbacteria
OTU_1756	CP	Bulk soil	Depleted	0.000691534	0.0150729	p:Proteobacteria	c:Deltaproteobacteria	o:Oligoflexales	f:0319-6G20
OTU_188	CP	Bulk soil	Depleted	0.00294619	0.21453	p:Patescibacteria	c:Berkelbacteria
OTU_208	CP	Bulk soil	Depleted	0.00725293	0.174532	p:Bacteroidetes	c:Ignavibacteria	o:OPB56
OTU_228	CP	Bulk soil	Depleted	0.00566168	0.258538	p:Patescibacteria	c:WWE3
OTU_230	CP	Bulk soil	Depleted	0.00499828	0.116235	p:Patescibacteria	c:CPR2
OTU_3602	CP	Bulk soil	Depleted	0.000691534	0.0214922	p:Acidobacteria	c:Subgroup_6
OTU_3614	CP	Bulk soil	Depleted	0.0214718	0.40905	p:Acidobacteria	c:Acidobacteriia	o:Acidobacteriales
OTU_367	CP	Bulk soil	Depleted	0.000691534	0.126359	p:Patescibacteria	c:CPR2
OTU_503	CP	Bulk soil	Depleted	0.000770303	0.060564	p:Patescibacteria	c:WWE3
OTU_599	CP	Bulk soil	Depleted	0.00225465	0.0552454	p:Firmicutes	c:Clostridia	o:Clostridiales	f:Peptococcaceae	g:uncultured	s:uncultured_bacterium
OTU_605	CP	Bulk soil	Depleted	0.0103004	0.150544	p:Chloroflexi	c:Anaerolineae	o:SJA-15
OTU_672	CP	Bulk soil	Depleted	0	0.0197485	p:Patescibacteria	c:Berkelbacteria
OTU_749	CP	Bulk soil	Depleted	0.0164516	0.262255	p:Proteobacteria	c:Gammaproteobacteria
OTU_972	CP	Bulk soil	Depleted	0.00674145	0.100366	p:Proteobacteria	c:Deltaproteobacteria	o:Syntrophobacterales	f:Syntrophobacteraceae	g:Syntrophobacter

## Sheet: 古菌
OTUs	Treatment	Rhizocompartment	Level	Relative abundance (%)	Control	Phylum	Class	Order	Family	Geuns	Species
OTU_521	PHE	Rhizosphere	Depleted	0.185708	2.61671	Methanobacteria	Methanobacteriales	Methanobacteriaceae	Methanobacterium
OTU_1813	PHE	Rhizosphere	Depleted	0	0.796726	Nanoarchaeaeota	Woesearchaeia
OTU_1930	PHE	Rhizosphere	Depleted	0	0.704758	Nanoarchaeaeota	Woesearchaeia
OTU_2352	PHE	Rhizosphere	Depleted	0	0.407678	Nanoarchaeaeota	Woesearchaeia
OTU_2796	PHE	Rhizosphere	Depleted	0	0.354311	Nanoarchaeaeota	Woesearchaeia
OTU_3528	PHE	Rhizosphere	Depleted	0	0.447911	Nanoarchaeaeota	Woesearchaeia
OTU_521	Cu	Rhizosphere	Depleted	0.716413	2.61671	Euryarchaeota	Methanobacteria	Methanobacteriales	Methanobacteriaceae	Methanobacterium
OTU_1688	Cu	Rhizosphere	Depleted	0	0	Nanoarchaeaeota	Woesearchaeia
OTU_1813	Cu	Rhizosphere	Depleted	0	0.796726	Nanoarchaeaeota	Woesearchaeia
OTU_1979	Cu	Rhizosphere	Depleted	0.385027	1.91237	Nanoarchaeaeota	Woesearchaeia
OTU_2796	Cu	Rhizosphere	Depleted	0	0.354311	Nanoarchaeaeota	Woesearchaeia
OTU_3244	Cu	Rhizosphere	Depleted	0	0.926172	Nanoarchaeaeota	Woesearchaeia
OTU_3528	Cu	Rhizosphere	Depleted	0	0.447911	Nanoarchaeaeota	Woesearchaeia
OTU_423	Cu	Rhizosphere	Depleted	0.0256148	10.7009	Nanoarchaeaeota	Woesearchaeia
OTU_549	Cu	Rhizosphere	Depleted	0	0.808636	Nanoarchaeaeota	Woesearchaeia
OTU_962	Cu	Rhizosphere	Depleted	0.14344	2.12507	Nanoarchaeaeota	Woesearchaeia
OTU_243	CP	Rhizosphere	Enriched	1.02556	0	Crenarchaeota	Bathyarchaeia
OTU_185	CP	Rhizosphere	Enriched	0.64295	0	Nanoarchaeaeota	Woesearchaeia
OTU_246	CP	Rhizosphere	Enriched	2.55091	0.112804	Thaumarchaeota	Nitrososphaeria	Nitrosotaleales	Nitrosotaleaceae
OTU_1688	CP	Rhizosphere	Depleted	0	3.24139	Nanoarchaeaeota	Woesearchaeia
OTU_1813	CP	Rhizosphere	Depleted	0	0.796726	Nanoarchaeaeota	Woesearchaeia
OTU_1930	CP	Rhizosphere	Depleted	0	0.704758	Nanoarchaeaeota	Woesearchaeia
OTU_1979	CP	Rhizosphere	Depleted	0	1.91237	Nanoarchaeaeota	Woesearchaeia
OTU_2352	CP	Rhizosphere	Depleted	0	0.407678	Nanoarchaeaeota	Woesearchaeia
OTU_2796	CP	Rhizosphere	Depleted	0	0.354311	Nanoarchaeaeota	Woesearchaeia
OTU_2933	CP	Rhizosphere	Depleted	0	0.306489	Nanoarchaeaeota	Woesearchaeia
OTU_3244	CP	Rhizosphere	Depleted	0	0.926172	Nanoarchaeaeota	Woesearchaeia
OTU_3528	CP	Rhizosphere	Depleted	0	0.447911	Nanoarchaeaeota	Woesearchaeia
OTU_423	CP	Rhizosphere	Depleted	0	10.7009	Nanoarchaeaeota	Woesearchaeia
OTU_549	CP	Rhizosphere	Depleted	0.0142633	0.808636	Nanoarchaeaeota	Woesearchaeia
OTU_5849	CP	Rhizosphere	Depleted	0	0.164605	Nanoarchaeaeota	Woesearchaeia
OTU_659	CP	Rhizosphere	Depleted	0	0.821806	Nanoarchaeaeota	Woesearchaeia
OTU_699	CP	Rhizosphere	Depleted	0	0.200852	Nanoarchaeaeota	Woesearchaeia
OTU_10505	Cu	Bulk soil	Depleted	0	0.494445	Nanoarchaeaeota	Woesearchaeia
OTU_699	Cu	Bulk soil	Depleted	0	0.434432	Nanoarchaeaeota	Woesearchaeia
OTU_88	Cu	Bulk soil	Depleted	0.301931	3.63795	Nanoarchaeaeota	Woesearchaeia
OTU_699	CP	Bulk soil	Depleted	0	0.434432	Nanoarchaeaeota	Woesearchaeia
OTU_88	CP	Bulk soil	Depleted	0.112035	3.63795	Nanoarchaeaeota	Woesearchaeia

## Sheet: Dataset S2
Dataset S2 Detailed information of enriched/depleted OTUs in Fig. 6
Rhizosphere.Enriched
	Abundance (%)			Kingdom	Phylum	Class	Order	Family	Geuns	Species
	PHE	Cu	CP
A(60)
OTU_1729	0.00659875	0	0.000640447	k:Bacteria	p:Actinobacteria	c:Thermoleophilia	o:Gaiellales
OTU_2298	0.0061409	0.00052919	0	k:Bacteria	p:Bacteroidetes	c:Bacteroidia	o:Chitinophagales	f:Chitinophagaceae
OTU_232	0.151456	0.0387609	0.00994643	k:Bacteria	p:Bacteroidetes	c:Bacteroidia	o:Chitinophagales	f:Chitinophagaceae	g:uncultured
OTU_507	0.0369846	0.0381605	0.00831628	k:Bacteria	p:Bacteroidetes	c:Bacteroidia	o:Chitinophagales	f:Chitinophagaceae	g:Ferruginibacter	s:uncultured_bacterium
OTU_1343	0.0138898	0	0.000640447	k:Bacteria	p:Bacteroidetes	c:Bacteroidia	o:Cytophagales	f:Microscillaceae	g:Siphonobacter	s:Siphonobacter_aquaeclarae
OTU_651	0.0200757	0	0	k:Bacteria	p:Bacteroidetes	c:Bacteroidia	o:Cytophagales	f:Spirosomaceae	g:uncultured	s:uncultured_bacterium
OTU_212	0.147886	0.0703061	0.0100547	k:Bacteria	p:Bacteroidetes	c:Bacteroidia	o:Sphingobacteriales	f:Sphingobacteriaceae	g:Mucilaginibacter
OTU_217	0.167647	0.0570077	0.0274531	k:Bacteria	p:Bacteroidetes	c:Bacteroidia	o:Sphingobacteriales	f:env.OPS_17
OTU_8565	0.00564424	0.00100325	0	k:Bacteria	p:Bacteroidetes	c:Bacteroidia	o:Sphingobacteriales	f:env.OPS_17
OTU_266	0.142404	0.0123351	0.00571839	k:Bacteria	p:Bacteroidetes	c:Bacteroidia	o:Sphingobacteriales	f:env.OPS_17
OTU_10043	0.0234624	0.00902925	0	k:Bacteria	p:Firmicutes	c:Clostridia	o:Clostridiales	f:Family_XVIII	g:uncultured	s:uncultured_bacterium
OTU_12458	0.00509156	0.000501625	0	k:Bacteria	p:Firmicutes	c:Clostridia	o:Clostridiales
OTU_15626	0.0113281	0.00519125	0.00319747	k:Bacteria	p:Firmicutes	c:Clostridia	o:Clostridiales	f:Ruminococcaceae
OTU_1645	0.010765	0.00251283	0.0012436	k:Bacteria	p:Firmicutes	c:Clostridia	o:Clostridiales	f:Clostridiaceae_1
OTU_1801	0.0176218	0.0164313	0.00866196	k:Bacteria	p:Firmicutes	c:Clostridia	o:Clostridiales	f:Ruminococcaceae	g:Ruminiclostridium_1	s:uncultured_bacterium
OTU_1922	0.0130441	0.00574853	0.00252092	k:Bacteria	p:Firmicutes	c:Clostridia	o:Clostridiales	f:Christensenellaceae	g:Christensenellaceae_R-7_group	s:uncultured_bacterium
OTU_309	0.0490111	0.039436	0.0112202	k:Bacteria	p:Firmicutes	c:Clostridia	o:Clostridiales	f:Christensenellaceae	g:uncultured	s:uncultured_bacterium
OTU_356	0.485005	0.31089	0.0238379	k:Bacteria	p:Firmicutes	c:Clostridia	o:Clostridiales	f:Family_XVIII	g:uncultured	s:uncultured_bacterium
OTU_4035	0.0318161	0.023472	0.00308797	k:Bacteria	p:Firmicutes	c:Clostridia	o:Clostridiales	f:Clostridiaceae_1
OTU_406	0.043306	0.0164709	0.00508033	k:Bacteria	p:Firmicutes	c:Clostridia	o:Clostridiales	f:Clostridiaceae_1	g:Oxobacter
OTU_5181	0.00975278	0.00652113	0	k:Bacteria	p:Firmicutes	c:Clostridia	o:Clostridiales	f:Family_XVIII	g:uncultured	s:uncultured_bacterium
OTU_563	0.0323058	0.0181617	0.00376452	k:Bacteria	p:Firmicutes	c:Clostridia	o:Clostridiales	f:Ruminococcaceae	g:Ruminiclostridium	s:uncultured_bacterium
OTU_57	1.65328	1.10578	0.0814464	k:Bacteria	p:Firmicutes	c:Clostridia	o:Clostridiales	f:Family_XVIII	g:uncultured	s:uncultured_bacterium
OTU_684	0.0286723	0.00629601	0.00564857	k:Bacteria	p:Firmicutes	c:Clostridia	o:Clostridiales	f:Ruminococcaceae	g:uncultured	s:uncultured_bacterium
OTU_1514	0.00742133	0.00505323	0	k:Bacteria	p:Firmicutes	c:Limnochordia	o:Limnochordales	f:Limnochordaceae
OTU_7402	0.013082	0.00100325	0	k:Bacteria	p:Firmicutes
OTU_2107	0.00921388	0.00351138	0	k:Bacteria	p:Patescibacteria	c:Parcubacteria
OTU_237	0.282834	0.202107	0.12315	k:Bacteria	p:Patescibacteria	c:Saccharimonadia	o:Saccharimonadales
OTU_305	0.0301485	0.0253095	0.000639255	k:Bacteria	p:Patescibacteria	c:Berkelbacteria
OTU_3311	0.0103047	0.00100325	0	k:Bacteria	p:Patescibacteria	c:CPR2
OTU_645	0.050464	0.0417062	0.00628663	k:Bacteria	p:Patescibacteria	c:Parcubacteria	o:Candidatus_Kaiserbacteria
OTU_647	0.0240834	0.0190618	0.00444584	k:Bacteria	p:Patescibacteria	c:Saccharimonadia	o:Saccharimonadales
OTU_670	0.208583	0.0903947	0.00444584	k:Bacteria	p:Patescibacteria	c:Parcubacteria	o:Candidatus_Kaiserbacteria
OTU_828	0.0231332	0.0160166	0.00508271	k:Bacteria	p:Patescibacteria	c:Saccharimonadia	o:Saccharimonadales
OTU_9922	0.00395168	0	0	k:Bacteria	p:Patescibacteria	c:Saccharimonadia	o:Saccharimonadales
OTU_2178	0.0106582	0.00150488	0.00192015	k:Bacteria	p:Proteobacteria	c:Alphaproteobacteria	o:Acetobacterales	f:Acetobacteraceae	g:Roseomonas	s:uncultured_bacterium
OTU_417	0.074859	0.00105838	0	k:Bacteria	p:Proteobacteria	c:Alphaproteobacteria	o:Acetobacterales	f:Acetobacteraceae	g:Roseococcus
OTU_140	0.117162	0.0151553	0.00504661	k:Bacteria	p:Proteobacteria	c:Alphaproteobacteria	o:Azospirillales	f:Azospirillaceae	g:Azospirillum
OTU_451	0.0858828	0.00887763	0	k:Bacteria	p:Proteobacteria	c:Alphaproteobacteria	o:Azospirillales	f:Azospirillaceae	g:Azospirillum
OTU_947	0.0191859	0.0134474	0.00372842	k:Bacteria	p:Proteobacteria	c:Alphaproteobacteria	o:Azospirillales	f:Inquilinaceae	g:Inquilinus
OTU_1543	0.0169759	0.0138565	0.00252211	k:Bacteria	p:Proteobacteria	c:Alphaproteobacteria	o:Caulobacterales	f:Caulobacteraceae	g:uncultured
OTU_6	3.32992	1.70491	0.965168	k:Bacteria	p:Proteobacteria	c:Alphaproteobacteria	o:Caulobacterales	f:Caulobacteraceae	g:Asticcacaulis
OTU_227	0.125802	0.103262	0.0182905	k:Bacteria	p:Proteobacteria	c:Alphaproteobacteria	o:Rhizobiales	f:Devosiaceae	g:Devosia
OTU_428	0.0888365	0.0730483	0.0169902	k:Bacteria	p:Proteobacteria	c:Alphaproteobacteria	o:Rhizobiales	f:Beijerinckiaceae	g:alphaI_cluster	s:uncultured_bacterium
OTU_725	0.0345956	0.00360348	0.000603154	k:Bacteria	p:Proteobacteria	c:Alphaproteobacteria	o:Rhizobiales	f:Xanthobacteraceae	g:Azorhizobium
OTU_1894	0.0125803	0.00268313	0	k:Bacteria	p:Proteobacteria	c:Alphaproteobacteria	o:Sneathiellales	f:Sneathiellaceae	g:Taonella
OTU_1983	0.00698331	0.00376907	0.00127851	k:Bacteria	p:Proteobacteria	c:Alphaproteobacteria
OTU_3023	0.00390082	0.00388476	0	k:Bacteria	p:Proteobacteria	c:Deltaproteobacteria	o:Bdellovibrionales	f:Bdellovibrionaceae	g:Bdellovibrio	s:uncultured_bacterium
OTU_3710	0.00756878	0.00451463	0.000640447	k:Bacteria	p:Proteobacteria	c:Deltaproteobacteria	o:Bdellovibrionales	f:Bacteriovoracaceae	g:Peredibacter
OTU_538	0.056033	0.0116476	0	k:Bacteria	p:Proteobacteria	c:Deltaproteobacteria	o:Bdellovibrionales	f:Bdellovibrionaceae	g:Bdellovibrio
OTU_1962	0.00645999	0.000676627	0	k:Bacteria	p:Proteobacteria	c:Deltaproteobacteria	o:Desulfuromonadales	f:Geobacteraceae	g:Geobacter
OTU_2823	0.026427	0.00955844	0.00120631	k:Bacteria	p:Proteobacteria	c:Deltaproteobacteria	o:Myxococcales	f:P3OB-42
OTU_704	0.028104	0.0100601	0.00124241	k:Bacteria	p:Proteobacteria	c:Deltaproteobacteria	o:Myxococcales	f:Polyangiaceae	g:Pajaroellobacter	s:uncultured_bacterium
OTU_745	0.100905	0.0480922	0.0176631	k:Bacteria	p:Proteobacteria	c:Deltaproteobacteria	o:Oligoflexales	f:0319-6G20
OTU_8093	0.0061409	0.00150488	0	k:Bacteria	p:Proteobacteria	c:Deltaproteobacteria	o:Oligoflexales	f:0319-6G20
OTU_8064	0.139887	0.0114732	0.00884127	k:Bacteria	p:Proteobacteria	c:Gammaproteobacteria	o:Betaproteobacteriales	f:Burkholderiaceae
OTU_889	0.255638	0.145049	0.0880057	k:Bacteria	p:Proteobacteria	c:Gammaproteobacteria	o:Betaproteobacteriales	f:Burkholderiaceae
OTU_9994	0.202254	0.0203106	0.020071	k:Bacteria	p:Proteobacteria	c:Gammaproteobacteria	o:Betaproteobacteriales	f:Burkholderiaceae
OTU_1824	0.00503548	0.00100325	0.00188405	k:Bacteria	p:Proteobacteria	c:Gammaproteobacteria	o:Diplorickettsiales	f:Diplorickettsiaceae	g:uncultured
OTU_1063	0.0178846	0.00336446	0	k:Bacteria	p:Proteobacteria
B(27)
OTU_10005	0.00295578	0.00459314	0.000640447	k:Bacteria	p:Proteobacteria	c:Alphaproteobacteria
OTU_10200	0	0.00463011	0	k:Bacteria	p:Actinobacteria	c:Actinobacteria	o:Micrococcales	f:Intrasporangiaceae	g:Phycicoccus
OTU_10460	0.000499241	0.00431237	0	k:Bacteria	p:Acidobacteria	c:Acidobacteriia	o:Acidobacteriales
OTU_1066	0.00312905	0.0162132	0	k:Bacteria	p:Bacteroidetes	c:Bacteroidia	o:Chitinophagales	f:Chitinophagaceae	g:uncultured	s:Bacteroidetes_bacterium
OTU_11268	0.00845432	0.0176745	0.00703419	k:Bacteria	p:Proteobacteria	c:Gammaproteobacteria	o:Betaproteobacteriales	f:Burkholderiaceae
OTU_1190	0.0127474	0.0235104	0.00120631	k:Bacteria	p:Bacteroidetes	c:Bacteroidia	o:Bacteroidales
OTU_13505	0.107113	0.279186	0.0400372	k:Bacteria	p:Proteobacteria	c:Deltaproteobacteria	o:Desulfuromonadales	f:Geobacteraceae	g:Geobacter
OTU_1419	0.00595123	0.011124	0.000640447	k:Bacteria	p:Firmicutes	c:Clostridia	o:Clostridiales	f:Christensenellaceae	g:uncultured	s:uncultured_bacterium
OTU_14677	0.00830687	0.0164951	0.000640447	k:Bacteria	p:Proteobacteria	c:Deltaproteobacteria	o:Desulfuromonadales	f:Geobacteraceae	g:Geobacter
OTU_1673	0.00248589	0.00503963	0	k:Bacteria	p:Proteobacteria	c:Deltaproteobacteria	o:Oligoflexales	f:0319-6G20
OTU_17	0.755518	1.06346	0.36997	k:Bacteria	p:Acidobacteria	c:Acidobacteriia	o:Acidobacteriales
OTU_1864	0.00254449	0.00642059	0.00124241	k:Bacteria	p:Firmicutes	c:Clostridia	o:Clostridiales	f:Ruminococcaceae
OTU_210	0.0839224	0.193255	0.0243617	k:Bacteria	p:Proteobacteria	c:Gammaproteobacteria	o:Betaproteobacteriales	f:Burkholderiaceae
OTU_220	0.101552	0.0807405	0.0228601	k:Bacteria	p:Chloroflexi	c:Ktedonobacteria	o:Ktedonobacterales	f:JG30-KF-AS9
OTU_2759	0	0.00733661	0	k:Bacteria	p:Proteobacteria	c:Alphaproteobacteria	o:Rickettsiales	f:Rickettsiaceae	g:uncultured	s:uncultured_bacterium
OTU_2959	0.000496662	0.012009	0	k:Bacteria	p:Proteobacteria	c:Gammaproteobacteria	o:Pseudomonadales	f:Pseudomonadaceae	g:Pseudomonas
OTU_3192	0.00182106	0.00811842	0.00301577	k:Bacteria	p:Bacteroidetes	c:Bacteroidia	o:Bacteroidales
OTU_3209	0.00198923	0.00456976	0	k:Bacteria	p:Patescibacteria	c:Saccharimonadia	o:Saccharimonadales
OTU_329	0.0416085	0.131107	0.00301577	k:Bacteria	p:Proteobacteria	c:Alphaproteobacteria	o:Rhodospirillales	f:Magnetospirillaceae	g:Magnetospirillum	s:uncultured_bacterium
OTU_3290	0.00247121	0.00762627	0	k:Bacteria	p:Firmicutes	c:Clostridia	o:Clostridiales	f:Clostridiales_vadinBB60_group
OTU_405	0.0343055	0.0478162	0.00380062	k:Bacteria	p:Proteobacteria	c:Alphaproteobacteria	o:Acetobacterales	f:Acetobacteraceae	g:uncultured	s:uncultured_bacterium
OTU_424	0.042198	0.0569097	0.00127851	k:Bacteria	p:Proteobacteria	c:Alphaproteobacteria	o:Sphingomonadales	f:Sphingomonadaceae	g:Sphingobium
OTU_440	0.0131251	0.0176544	0.00361893	k:Bacteria	p:Firmicutes	c:Clostridia
OTU_7073	0.00242982	0.00426651	0	k:Bacteria	p:Firmicutes	c:Clostridia	o:Clostridiales
OTU_72	0.262935	0.320997	0.125122	k:Bacteria	p:Acidobacteria	c:Acidobacteriia	o:Solibacterales	f:Solibacteraceae_Subgroup_3	g:Candidatus_Solibacter
OTU_89	0.30545	0.387217	0.234029	k:Bacteria	p:Proteobacteria	c:Alphaproteobacteria	o:Caulobacterales	f:Caulobacteraceae	g:Phenylobacterium
OTU_1004	0.00920362	0.206877	0.00795169	k:Bacteria	p:Proteobacteria	c:Gemmatimonadetes	o:Gemmatimonadales	f:Gemmatimonadaceae	g:Gemmatimonas	s:Gemmatimonas_sp._enrichment_culture_clone_AOCRB-EC-6
C(159)
OTU_10126	0	0.00158757	0.00244991	k:Bacteria	p:Proteobacteria	c:Deltaproteobacteria	o:Desulfuromonadales	f:Geobacteraceae	g:Geobacter
OTU_1051	0.00260051	0.00103082	0.00244872	k:Bacteria	p:Firmicutes	c:Clostridia	o:Clostridiales	f:Ruminococcaceae	g:Acetanaerobacterium	s:uncultured_bacterium
OTU_10542	0.000910531	0	0.00248601	k:Bacteria	p:Proteobacteria	c:Gammaproteobacteria	o:Betaproteobacteriales
OTU_10693	0.000525961	0.000501625	0.00561009	k:Bacteria	p:Proteobacteria	c:Gammaproteobacteria	o:Betaproteobacteriales	f:A21b
OTU_10695	0.00286094	0.00600166	0.011148	k:Bacteria	p:Proteobacteria
OTU_10755	0	0.00151899	0.00316494	k:Bacteria	p:Actinobacteria	c:Actinobacteria	o:Micrococcales
OTU_1076	0.020468	0.0120299	0.10743	k:Bacteria	p:Firmicutes	c:Clostridia	o:Clostridiales	f:Family_XVIII	g:uncultured	s:uncultured_bacterium
OTU_1088	0.00147789	0.00422968	0.0121673	k:Bacteria	p:Proteobacteria	c:Alphaproteobacteria	o:Azospirillales	f:Azospirillaceae	g:Azospirillum
OTU_1089	0.00244965	0.00171215	0.00806476	k:Bacteria	p:Acidobacteria	c:Holophagae	o:Subgroup_7
OTU_1090	0.006616	0.00219091	0.00625292	k:Bacteria	p:Firmicutes	c:Clostridia	o:Clostridiales	f:Ruminococcaceae	g:Acetivibrio	s:uncultured_bacterium
OTU_11	0.581198	0.55143	0.764394	k:Bacteria	p:Firmicutes	c:Bacilli	o:Bacillales	f:Bacillaceae	g:Bacillus
OTU_11193	0.000998482	0.00151428	0.00628902	k:Bacteria	p:Proteobacteria	c:Gammaproteobacteria	o:Betaproteobacteriales	f:Burkholderiaceae	g:Massilia
OTU_1128	0	0	0.00241262	k:Bacteria	p:Firmicutes	c:Clostridia	o:Clostridiales	f:Peptococcaceae
OTU_11283	0.00195041	0.00896607	0.00696556	k:Bacteria	p:Proteobacteria
OTU_11351	0.00449748	0.0113906	0.0282932	k:Bacteria	p:Gemmatimonadetes	c:Gemmatimonadetes	o:Gemmatimonadales	f:Gemmatimonadaceae
OTU_11489	0.000499241	0	0.00621681	k:Bacteria	p:Firmicutes	c:Bacilli	o:Bacillales	f:Paenibacillaceae	g:Paenibacillus
OTU_11543	0.000455266	0.0030654	0.00813458	k:Bacteria	p:Actinobacteria	c:Actinobacteria
OTU_12052	0.00190901	0.00971142	0.0318967	k:Bacteria	p:Proteobacteria
OTU_121	0.381267	0.218729	0.256437	k:Bacteria	p:Proteobacteria	c:Alphaproteobacteria	o:Caulobacterales	f:Caulobacteraceae	g:Phenylobacterium
OTU_1223	0.00373008	0.00168928	0.00316137	k:Bacteria	p:Firmicutes	c:Clostridia	o:Clostridiales	f:Ruminococcaceae	g:Ruminococcaceae_UCG-010	s:uncultured_bacterium
OTU_1281	0.000499241	0	0.00244872	k:Bacteria	p:Firmicutes	c:Bacilli	o:Lactobacillales	f:Aerococcaceae	g:Abiotrophia	s:Abiotrophia_defectiva
OTU_129	0.0331888	0.0445956	0.343536	k:Bacteria	p:Proteobacteria	c:Alphaproteobacteria	o:Acetobacterales	f:Acetobacteraceae	g:Acidisoma	s:Acidisoma_sibiricum
OTU_131	0.0513771	0.0287328	0.0990724	k:Bacteria	p:Firmicutes	c:Bacilli	o:Bacillales	f:Alicyclobacillaceae	g:Effusibacillus	s:uncultured_bacterium
OTU_1311	0.00145375	0	0.0365923	k:Bacteria	p:Firmicutes	c:Clostridia	o:Clostridiales	f:Family_XVIII	g:uncultured	s:uncultured_bacterium
OTU_132	0.105153	0.247961	0.472144	k:Bacteria	p:Proteobacteria	c:Alphaproteobacteria	o:Azospirillales	f:Azospirillaceae	g:Azospirillum
OTU_134	0.024216	0.012684	0.106415	k:Bacteria	p:Firmicutes	c:Clostridia	o:Clostridiales	f:Peptococcaceae
OTU_13416	0	0	0.0024872	k:Bacteria	p:Chloroflexi
OTU_1345	0.0231461	0.0409285	0.0840108	k:Bacteria	p:Chloroflexi	c:Ktedonobacteria	o:C0119
OTU_1355	0.000910531	0.0021815	0.035823	k:Bacteria	p:Patescibacteria	c:Saccharimonadia	o:Saccharimonadales
OTU_1357	0.0013658	0.00357173	0.00308797	k:Bacteria	p:Firmicutes	c:Clostridia	o:Clostridiales	f:Ruminococcaceae	g:uncultured	s:uncultured_bacterium
OTU_13713	0	0.000676627	0.00255821	k:Bacteria	p:Proteobacteria	c:Alphaproteobacteria	o:Sphingomonadales	f:Sphingomonadaceae	g:Sphingomonas
OTU_14006	0.00642117	0.00542675	0.0110746	k:Bacteria	p:Proteobacteria
OTU_1402	0.0386629	0.0325516	0.0699448	k:Bacteria	p:Proteobacteria	c:Gammaproteobacteria	o:Betaproteobacteriales	f:Burkholderiaceae
OTU_144	0.096754	0.144525	0.352663	k:Bacteria	p:Actinobacteria	c:Actinobacteria	o:Micrococcales	f:Intrasporangiaceae	g:Terrabacter
OTU_14499	0.000455266	0.000506329	0.00639613	k:Bacteria	p:Firmicutes	c:Bacilli	o:Bacillales	f:Paenibacillaceae	g:Paenibacillus
OTU_1454	0	0.0020892	0.00692589	k:Bacteria	p:Proteobacteria	c:Alphaproteobacteria	o:Azospirillales	f:Azospirillaceae	g:Nitrospirillum	s:Azospirillum_sp._B4
OTU_1462	0.00297819	0.0020939	0.0146101	k:Bacteria	p:Firmicutes	c:Bacilli	o:Bacillales	f:Paenibacillaceae	g:Paenibacillus
OTU_1463	0.00490877	0.00389835	0.0268257	k:Bacteria	p:Proteobacteria	c:Deltaproteobacteria	o:Oligoflexales	f:0319-6G20
OTU_14842	0.00140977	0.000676627	0.00621205	k:Bacteria	p:Proteobacteria	c:Gammaproteobacteria	o:Betaproteobacteriales	f:Burkholderiaceae	g:Massilia
OTU_14844	0	0.000506329	0.00248482	k:Bacteria	p:Firmicutes	c:Bacilli	o:Bacillales	f:Paenibacillaceae	g:Cohnella
OTU_15	0.0546949	0.0407913	2.10998	k:Bacteria	p:Proteobacteria	c:Gammaproteobacteria	o:Betaproteobacteriales	f:Burkholderiaceae	g:Burkholderia-Caballeronia-Paraburkholderia	s:Paraburkholderia_kururiensis
OTU_15178	0.000455266	0.000676627	0.00241262	k:Bacteria	p:Proteobacteria	c:Gammaproteobacteria	o:Betaproteobacteriales	f:Burkholderiaceae
OTU_15181	0.0034162	0.00862091	0.0134026	k:Bacteria	p:Proteobacteria	c:Deltaproteobacteria	o:Desulfuromonadales	f:Geobacteraceae	g:Geobacter
OTU_15483	0.013489	0.0141571	0.0504838	k:Bacteria	p:Proteobacteria
OTU_1553	0.00326965	0.000506329	0.00384268	k:Bacteria	p:Actinobacteria	c:Actinobacteria	o:Micrococcales	f:Microbacteriaceae	g:Diaminobutyricimonas	s:uncultured_bacterium
OTU_1572	0.00194783	0.00250813	0.0168362	k:Bacteria	p:Proteobacteria	c:Gammaproteobacteria	o:Legionellales	f:Legionellaceae	g:Legionella
OTU_1615	0.000455266	0	0.014687	k:Bacteria	p:Proteobacteria	c:Gammaproteobacteria
OTU_1618	0.00340158	0.00150488	0.0233549	k:Bacteria	p:Patescibacteria	c:Saccharimonadia	o:Saccharimonadales
OTU_166	0.0389458	0.0262691	0.353959	k:Bacteria	p:Patescibacteria	c:Saccharimonadia	o:Saccharimonadales
OTU_170	0.0256863	0.0255112	0.222916	k:Bacteria	p:Bacteroidetes	c:Bacteroidia	o:Sphingobacteriales	f:Sphingobacteriaceae	g:Mucilaginibacter
OTU_1721	0.00227633	0.00211676	0.010246	k:Bacteria	p:Bacteroidetes	c:Bacteroidia	o:Cytophagales	f:Cytophagaceae
OTU_1755	0.0101745	0.00468963	0.0319663	k:Bacteria	p:Firmicutes	c:Bacilli	o:Bacillales	f:Paenibacillaceae	g:Cohnella
OTU_181	0.00584344	0.0142763	0.16038	k:Bacteria	p:Acidobacteria	c:Acidobacteriia	o:Acidobacteriales	f:Acidobacteriaceae_Subgroup_1
OTU_1873	0.162535	0.0808159	2.15329	k:Bacteria	p:Proteobacteria	c:Gammaproteobacteria	o:Betaproteobacteriales	f:Burkholderiaceae	g:Massilia
OTU_1896	0.0051036	0.0104521	0.0143502	k:Bacteria	p:Proteobacteria	c:Deltaproteobacteria	o:Syntrophobacterales	f:Syntrophaceae	g:Desulfobacca
OTU_19	0.0944887	0.129246	1.46575	k:Bacteria	p:Proteobacteria	c:Gammaproteobacteria	o:Xanthomonadales	f:Rhodanobacteraceae	g:Dyella
OTU_192	0.030852	0.0313337	0.0351652	k:Bacteria	p:Actinobacteria	c:MB-A2-108
OTU_1929	0.00449317	0	0.00241262	k:Bacteria	p:Proteobacteria
OTU_195	0.139395	0.153226	0.150155	k:Bacteria	p:Bacteroidetes	c:Bacteroidia	o:Bacteroidales	f:Prolixibacteraceae	g:BSV13	s:uncultured_bacterium
OTU_1959	0.00699289	0.00438638	0.0101583	k:Bacteria	p:Proteobacteria	c:Gammaproteobacteria	o:Diplorickettsiales	f:Diplorickettsiaceae	g:uncultured	s:uncultured_bacterium
OTU_198	0.0701563	0.0242762	0.0827711	k:Bacteria	p:Actinobacteria	c:Actinobacteria	o:Micrococcales	f:Microbacteriaceae	g:Leifsonia
OTU_1989	0.00152444	0.00271069	0.0120927	k:Bacteria	p:Patescibacteria	c:Saccharimonadia	o:Saccharimonadales
OTU_200	0.0605868	0.0472996	0.248525	k:Bacteria	p:Proteobacteria	c:Gammaproteobacteria	o:Betaproteobacteriales	f:Burkholderiaceae
OTU_2008	0	0	0.00493711	k:Bacteria	p:Actinobacteria	c:MB-A2-108
OTU_2056	0.000998482	0.000501625	0.0024872	k:Bacteria	p:Firmicutes	c:Clostridia	o:Clostridiales	f:Ruminococcaceae	g:Ruminiclostridium_1	s:uncultured_bacterium
OTU_207	0.0181245	0.0155389	0.0290413	k:Bacteria	p:Firmicutes	c:Clostridia	o:Clostridiales	f:Gracilibacteraceae	g:Gracilibacter	s:uncultured_bacterium
OTU_21	0.921222	1.0903	2.87297	k:Bacteria	p:Bacteroidetes	c:Bacteroidia	o:Chitinophagales	f:Chitinophagaceae
OTU_2149	0.00473365	0.00100325	0.00895315	k:Bacteria	p:Firmicutes	c:Bacilli	o:Bacillales	f:Paenibacillaceae	g:Paenibacillus
OTU_2209	0.00149257	0.00120582	0.00316137	k:Bacteria	p:Actinobacteria	c:Acidimicrobiia	o:uncultured
OTU_2233	0.00340416	0.00204347	0.00745446	k:Bacteria	p:Acidobacteria	c:Subgroup_6
OTU_2280	0.00105192	0.00168458	0.00632273	k:Bacteria	p:Proteobacteria	c:Gammaproteobacteria	o:Betaproteobacteriales	f:Burkholderiaceae	g:Burkholderia-Caballeronia-Paraburkholderia
OTU_2379	0.00409823	0.000501625	0.00433277	k:Bacteria	p:Firmicutes	c:Clostridia	o:Clostridiales	f:Ruminococcaceae
OTU_2395	0.000455266	0.00118296	0.00312527	k:Bacteria	p:Proteobacteria	c:Gammaproteobacteria	o:Gammaproteobacteria_Incertae_Sedis	f:Unknown_Family	g:Candidatus_Berkiella
OTU_2448	0.00307045	0	0.00361893	k:Bacteria	p:Firmicutes	c:Clostridia	o:Clostridiales	f:Ruminococcaceae	g:Ruminiclostridium_1	s:uncultured_bacterium
OTU_2481	0	0.00101266	0.00700524	k:Bacteria	p:Actinobacteria	c:Actinobacteria
OTU_2522	0	0.00103082	0.0106603	k:Bacteria	p:Firmicutes	c:Bacilli	o:Bacillales	f:Paenibacillaceae	g:Paenibacillus
OTU_2545	0.000525961	0.00219091	0.0107999	k:Bacteria	p:Proteobacteria	c:Deltaproteobacteria	o:Myxococcales	f:Archangiaceae	g:Anaeromyxobacter
OTU_255	0.0349909	0.0470113	0.0530604	k:Bacteria	p:Firmicutes	c:Clostridia	o:Clostridiales	f:Clostridiaceae_1
OTU_2555	0.000998482	0	0.00640447	k:Bacteria	p:Proteobacteria
OTU_2586	0	0.00052919	0.00256179	k:Bacteria	p:Actinobacteria	c:Actinobacteria	o:Frankiales	f:Cryptosporangiaceae	g:Fodinicola	s:uncultured_bacterium
OTU_2597	0.00145375	0	0.00767106	k:Bacteria	p:Firmicutes	c:Bacilli	o:Bacillales	f:Paenibacillaceae	g:Paenibacillus
OTU_2614	0.00450436	0.0107372	0.0144982	k:Bacteria	p:Actinobacteria	c:Actinobacteria	o:Propionibacteriales	f:Propionibacteriaceae	g:Tessaracoccus
OTU_2682	0	0	0.00316256	k:Bacteria	p:Acidobacteria	c:Subgroup_11
OTU_2691	0	0.000501625	0.00241262	k:Bacteria	p:Proteobacteria	c:Gammaproteobacteria
OTU_2704	0.143629	0.0906271	0.502801	k:Bacteria	p:Proteobacteria	c:Gammaproteobacteria	o:Betaproteobacteriales	f:Burkholderiaceae	g:Burkholderia-Caballeronia-Paraburkholderia
OTU_272	0.0118964	0.01917	0.19135	k:Bacteria	p:Firmicutes	c:Clostridia	o:Clostridiales	f:Clostridiaceae_1	g:Fonticella	s:uncultured_bacterium
OTU_273	0.00799911	0.0123435	0.00813577	k:Bacteria	p:Firmicutes	c:Clostridia	o:Clostridiales	f:Clostridiaceae_1	g:Fonticella	s:uncultured_bacterium
OTU_279	0.0118533	0.0163564	0.0225907	k:Bacteria	p:Firmicutes	c:Clostridia	o:Clostridiales	f:Peptostreptococcaceae	g:Romboutsia	s:uncultured_bacterium
OTU_2791	0	0.00304254	0.00678149	k:Bacteria	p:Firmicutes	c:Clostridia	o:Clostridiales
OTU_2820	0	0.00255907	0.00312408	k:Bacteria	p:Firmicutes	c:Clostridia	o:Clostridiales	f:Ruminococcaceae
OTU_2846	0.000954507	0.000501625	0.00447836	k:Bacteria	p:Firmicutes	c:Bacilli	o:Bacillales	f:Alicyclobacillaceae	g:Alicyclobacillus
OTU_285	0.0654567	0.053785	0.0517676	k:Bacteria	p:Proteobacteria	c:Alphaproteobacteria	o:Caulobacterales	f:Caulobacteraceae	g:uncultured	s:uncultured_Caulobacter_sp.
OTU_288	0.0598701	0.0405688	0.0502507	k:Bacteria	p:Actinobacteria	c:Actinobacteria	o:Kineosporiales	f:Kineosporiaceae	g:Angustibacter	s:bacterium_Ellin5251
OTU_290	0.0625887	0.0665531	0.116652	k:Bacteria	p:Actinobacteria	c:Actinobacteria	o:Frankiales	f:Geodermatophilaceae
OTU_2900	0	0.00338313	0.00255821	k:Bacteria	p:Firmicutes	c:Clostridia	o:Clostridiales	f:Clostridiales_vadinBB60_group
OTU_2918	0.0226435	0.00607463	0.02401	k:Bacteria	p:Proteobacteria	c:Gammaproteobacteria	o:Betaproteobacteriales	f:Burkholderiaceae
OTU_2939	0.00260309	0.00339202	0.00440616	k:Bacteria	p:Actinobacteria	c:Actinobacteria	o:Streptomycetales	f:Streptomycetaceae	g:Streptomyces
OTU_295	0.0536938	0.0491396	0.0967787	k:Bacteria	p:Bacteroidetes	c:Bacteroidia	o:Chitinophagales	f:Chitinophagaceae	g:uncultured
OTU_30	0.31059	0.32193	0.336682	k:Bacteria	p:Bacteroidetes	c:Ignavibacteria	o:Ignavibacteriales	f:BSV40
OTU_3090	0.000455266	0.00101266	0.00241262	k:Bacteria	p:Firmicutes	c:Clostridia	o:Clostridiales	f:Clostridiales_vadinBB60_group
OTU_3135	0.00552526	0.00465716	0.0142407	k:Bacteria	p:Firmicutes	c:Clostridia	o:Clostridiales	f:Clostridiales_vadinBB60_group
OTU_3266	0	0.000501625	0.014072	k:Bacteria	p:Firmicutes	c:Bacilli	o:Bacillales	f:Paenibacillaceae	g:Paenibacillus
OTU_3276	0.000499241	0.00303783	0.00568825	k:Bacteria	p:Firmicutes	c:Clostridia	o:Clostridiales	f:Ruminococcaceae
OTU_3292	0.000525961	0.00100325	0.00703181	k:Bacteria	p:Bacteroidetes	c:Bacteroidia	o:Chitinophagales	f:Chitinophagaceae	g:Filimonas
OTU_33	0.499421	0.794836	2.11859	k:Bacteria	p:Bacteroidetes	c:Bacteroidia	o:Bacteroidales	f:Prolixibacteraceae	g:WCHB1-32
OTU_332	0.00929415	0.0190091	0.0749451	k:Bacteria	p:Firmicutes	c:Clostridia	o:Clostridiales	f:Ruminococcaceae	g:Ruminiclostridium_1	s:uncultured_bacterium
OTU_3470	0.0093942	0.0101394	0.0131836	k:Bacteria	p:Firmicutes	c:Bacilli	o:Bacillales	f:Paenibacillaceae	g:Aneurinibacillus
OTU_3500	0.0688004	0.105627	0.104535	k:Bacteria	p:Proteobacteria	c:Gammaproteobacteria	o:Betaproteobacteriales	f:Burkholderiaceae	g:Noviherbaspirillum
OTU_3567	0	0	0.00256179	k:Bacteria	p:Patescibacteria	c:Saccharimonadia	o:Saccharimonadales
OTU_3855	0.00157788	0.00351608	0.00511523	k:Bacteria	p:Firmicutes	c:Bacilli	o:Bacillales	f:Paenibacillaceae	g:Paenibacillus
OTU_3905	0.000499241	0.00223663	0.00248482	k:Bacteria	p:Proteobacteria	c:Alphaproteobacteria
OTU_3941	0	0.000676627	0.00383792	k:Bacteria	p:Proteobacteria	c:Deltaproteobacteria	o:Desulfobacterales	f:Desulfobulbaceae	g:Desulfobulbus
OTU_4107	0.00105192	0	0.00244872	k:Bacteria	p:Actinobacteria	c:MB-A2-108
OTU_419	0.0120266	0.00590485	0.0162704	k:Bacteria	p:Firmicutes	c:Bacilli	o:Bacillales	f:Bacillaceae	g:Fictibacillus
OTU_420	0.0181597	0.0112383	0.00621562	k:Bacteria	p:Firmicutes	c:Clostridia	o:Clostridiales	f:Family_XVIII	g:uncultured	s:uncultured_bacterium
OTU_4242	0	0	0.00256179	k:Bacteria	p:Firmicutes	c:Bacilli	o:Bacillales	f:Paenibacillaceae	g:Paenibacillus
OTU_4273	0.00102262	0	0.00309036	k:Bacteria	p:Firmicutes	c:Bacilli	o:Bacillales	f:Alicyclobacillaceae	g:Alicyclobacillus
OTU_43	0.0299664	0.0364543	1.04299	k:Bacteria	p:Proteobacteria	c:Alphaproteobacteria	o:Micropepsales	f:Micropepsaceae	g:Rhizomicrobium
OTU_4389	0.00244707	0.00579477	0.0123158	k:Bacteria	p:Bacteroidetes	c:Bacteroidia	o:Bacteroidales	f:Bacteroidetes_vadinHA17
OTU_4653	0.000998482	0.00354887	0.0313351	k:Bacteria	p:Actinobacteria	c:Actinobacteria	o:Micrococcales	f:Microbacteriaceae
OTU_466	0.00389566	0.00375562	0.0651911	k:Bacteria	p:Proteobacteria	c:Gammaproteobacteria	o:Betaproteobacteriales	f:Burkholderiaceae	g:Burkholderia-Caballeronia-Paraburkholderia	s:Burkholderia_sp._PeniS4C3
OTU_4686	0.0103521	0.051889	0.0736856	k:Bacteria	p:Firmicutes	c:Clostridia	o:Clostridiales	f:Ruminococcaceae	g:uncultured	s:uncultured_bacterium
OTU_4725	0	0.00101266	0.00301577	k:Bacteria	p:Proteobacteria	c:Alphaproteobacteria	o:Rhodospirillales	f:Magnetospirillaceae	g:Magnetospirillum
OTU_490	0.0105117	0.0108305	0.010169	k:Bacteria	p:Firmicutes	c:Bacilli	o:Bacillales	f:Paenibacillaceae	g:Aneurinibacillus	s:uncultured_compost_bacterium
OTU_5028	0.00189176	0.00150958	0.00305187	k:Bacteria	p:Firmicutes	c:Clostridia	o:Clostridiales	f:Ruminococcaceae
OTU_504	0.00418534	0.00286754	0.0960687	k:Bacteria	p:Patescibacteria	c:Saccharimonadia	o:Saccharimonadales
OTU_5166	0.0144582	0	0.0313073	k:Bacteria	p:Patescibacteria	c:Saccharimonadia	o:Saccharimonadales
OTU_5340	0.00716605	0.0107012	0.0152854	k:Bacteria	p:Actinobacteria	c:Actinobacteria	o:Frankiales
OTU_567	0.025229	0.0171383	0.0714449	k:Bacteria	p:Proteobacteria	c:Gammaproteobacteria	o:Betaproteobacteriales	f:Burkholderiaceae	g:Achromobacter
OTU_568	0.00507688	0.0106358	0.106173	k:Bacteria	p:Firmicutes	c:Clostridia	o:Clostridiales	f:Family_XVIII	g:uncultured	s:uncultured_bacterium
OTU_570	0.00853111	0.0171073	0.0346858	k:Bacteria	p:Actinobacteria	c:Actinobacteria	o:Frankiales	f:Acidothermaceae	g:Acidothermus	s:uncultured_bacterium
OTU_5710	0	0.000506329	0.00248482	k:Bacteria	p:Proteobacteria
OTU_593	0.000525961	0.0058038	0.020207	k:Bacteria	p:Actinobacteria	c:Actinobacteria	o:Streptomycetales	f:Streptomycetaceae	g:Streptomyces
OTU_60	0.125232	0.253909	0.348738	k:Bacteria	p:Proteobacteria	c:Alphaproteobacteria	o:Micropepsales	f:Micropepsaceae	g:Rhizomicrobium
OTU_627	0.0151937	0.0233627	0.0201604	k:Bacteria	p:Firmicutes	c:Clostridia	o:Clostridiales	f:Ruminococcaceae	g:Ruminiclostridium_1	s:uncultured_bacterium
OTU_648	0.00924317	0.0020065	0.0150617	k:Bacteria	p:Firmicutes	c:Clostridia	o:Clostridiales	f:Clostridiaceae_1
OTU_6530	0	0.00103552	0.00255821	k:Bacteria	p:Proteobacteria	c:Alphaproteobacteria	o:Rickettsiales	f:Rickettsiaceae	g:uncultured	s:Alphaproteobacteria_bacterium_33-17
OTU_673	0.000525961	0.00492042	0.0145271	k:Bacteria	p:Proteobacteria	c:Gammaproteobacteria	o:Betaproteobacteriales	f:A21b
OTU_678	0.00705575	0.0164114	0.0145716	k:Bacteria	p:Proteobacteria
OTU_6831	0	0	0.0111865	k:Bacteria	p:Proteobacteria	c:Gammaproteobacteria
OTU_687	0.00691188	0.00185958	0.042332	k:Bacteria	p:Firmicutes	c:Bacilli	o:Bacillales	f:Sporolactobacillaceae
OTU_697	0.0114601	0.00809525	0.0411269	k:Bacteria	p:Proteobacteria	c:Deltaproteobacteria	o:Oligoflexales	f:0319-6G20
OTU_7010	0.00257379	0.00251283	0.0025606	k:Bacteria	p:Proteobacteria	c:Alphaproteobacteria	o:Rickettsiales
OTU_7182	0.00359383	0.00168928	0.0025594	k:Bacteria	p:Firmicutes	c:Clostridia	o:Clostridiales	f:Clostridiaceae_1	g:Clostridium_sensu_stricto_8	s:uncultured_bacterium
OTU_7623	0.0206465	0.0144524	0.0515653	k:Bacteria	p:Firmicutes	c:Clostridia	o:Clostridiales	f:Ruminococcaceae
OTU_790	0.00648923	0.00221847	0.011863	k:Bacteria	p:Proteobacteria	c:Deltaproteobacteria	o:Bdellovibrionales	f:Bdellovibrionaceae	g:Bdellovibrio
OTU_8243	0.0125983	0.033126	0.0586213	k:Bacteria	p:Proteobacteria	c:Deltaproteobacteria	o:Desulfuromonadales	f:Geobacteraceae	g:Geobacter
OTU_8403	0.00200385	0.00101266	0.00809967	k:Bacteria	p:Proteobacteria
OTU_888	0.000455266	0.00170744	0.0266844	k:Bacteria	p:Proteobacteria	c:Gammaproteobacteria	o:Betaproteobacteriales	f:Rhodocyclaceae
OTU_8939	0.000455266	0.00173501	0.00361893	k:Bacteria	p:Actinobacteria	c:Actinobacteria	o:Micrococcales
OTU_8981	0.00105192	0.00105838	0.00700167	k:Bacteria	p:Proteobacteria	c:Deltaproteobacteria	o:Desulfuromonadales
OTU_90	0.132219	0.348863	0.502918	k:Bacteria	p:Actinobacteria	c:Actinobacteria	o:Micrococcales	f:Intrasporangiaceae	g:Phycicoccus
OTU_9010	0	0	0.0025606	k:Bacteria	p:Proteobacteria	c:Deltaproteobacteria	o:Syntrophobacterales	f:Syntrophaceae	g:Syntrophus	s:uncultured_bacterium
OTU_9128	0.00199439	0.00103082	0.0025606	k:Bacteria	p:Bacteroidetes	c:Bacteroidia	o:Chitinophagales	f:Chitinophagaceae
OTU_9218	0	0.000676627	0.00447955	k:Bacteria	p:Firmicutes	c:Clostridia	o:Clostridiales
OTU_930	0.00358174	0.00103552	0.00941667	k:Bacteria	p:Actinobacteria	c:Actinobacteria
OTU_961	0	0.00510901	0.0235029	k:Bacteria	p:Actinobacteria	c:Actinobacteria	o:Micrococcales	f:Intrasporangiaceae	g:Intrasporangium
OTU_99	0.0302044	0.026299	0.0493822	k:Bacteria	p:Firmicutes	c:Clostridia	o:Clostridiales	f:Clostridiaceae_1	g:Oxobacter	s:uncultured_bacterium
OTU_993	0.00930871	0.0072534	0.0191114	k:Bacteria	p:Firmicutes	c:Bacilli	o:Bacillales	f:Paenibacillaceae	g:Paenibacillus
D(33)
OTU_93	0.481646	0.147971	0.0332149	k:Bacteria	p:Bacteroidetes	c:Bacteroidia	o:Chitinophagales	f:Chitinophagaceae	g:Heliimonas	s:uncultured_bacterium
OTU_2368	0.00971233	0.00574801	0	k:Bacteria	p:Bacteroidetes	c:Bacteroidia	o:SM1A07
OTU_701	0.0386742	0.0252986	0.0138998	k:Bacteria	p:Chloroflexi	c:Ktedonobacteria	o:Ktedonobacterales	f:JG30-KF-AS9
OTU_7846	0.00489151	0.00465297	0.00188286	k:Bacteria	p:Firmicutes	c:Bacilli	o:Bacillales	f:Bacillaceae	g:Bacillus
OTU_1124	0.0113946	0.00913166	0.000603154	k:Bacteria	p:Firmicutes	c:Clostridia	o:Clostridiales	f:Heliobacteriaceae	g:Hydrogenispora	s:uncultured_bacterium
OTU_13685	0.00830256	0.00633285	0.000639255	k:Bacteria	p:Firmicutes	c:Clostridia	o:Clostridiales	f:Christensenellaceae	g:uncultured	s:uncultured_bacterium
OTU_1550	0.127071	0.0986501	0.00877503	k:Bacteria	p:Firmicutes	c:Clostridia	o:Clostridiales	f:Family_XVIII	g:uncultured	s:uncultured_bacterium
OTU_185	0.521637	0.346439	0.00429428	k:Bacteria	p:Firmicutes	c:Clostridia	o:Clostridiales	f:Family_XVIII	g:uncultured	s:uncultured_bacterium
OTU_1872	0.00796886	0.00800397	0	k:Bacteria	p:Firmicutes	c:Clostridia	o:Clostridiales	f:Clostridiaceae_1	g:Oxobacter
OTU_254	0.0276281	0.0434726	0.011077	k:Bacteria	p:Firmicutes	c:Clostridia	o:Clostridiales	f:Christensenellaceae	g:Christensenellaceae_R-7_group	s:uncultured_bacterium
OTU_2664	0.0136424	0.011515	0.00255821	k:Bacteria	p:Firmicutes	c:Clostridia	o:Clostridiales	f:Clostridiaceae_1	g:Oxobacter	s:uncultured_bacterium
OTU_278	0.0726467	0.115611	0.00997895	k:Bacteria	p:Firmicutes	c:Clostridia	o:DTU014
OTU_2825	0.00932339	0.00452874	0	k:Bacteria	p:Firmicutes	c:Clostridia	o:Clostridiales	f:Ruminococcaceae
OTU_283	0.0722976	0.17353	0.00565095	k:Bacteria	p:Firmicutes	c:Clostridia	o:Clostridiales	f:Clostridiaceae_1	g:Oxobacter
OTU_316	0.266875	0.0990143	0.00828018	k:Bacteria	p:Firmicutes	c:Clostridia	o:Clostridiales	f:Family_XVIII	g:uncultured	s:uncultured_bacterium
OTU_422	0.0336647	0.0529629	0.0111912	k:Bacteria	p:Firmicutes	c:Clostridia	o:Clostridiales	f:Christensenellaceae	g:uncultured	s:uncultured_bacterium
OTU_493	0.0194643	0.0224007	0.00610494	k:Bacteria	p:Firmicutes	c:Clostridia	o:Clostridiales	f:Christensenellaceae	g:Christensenellaceae_R-7_group
OTU_561	0.0995362	0.0892369	0.00759886	k:Bacteria	p:Firmicutes	c:Clostridia	o:Clostridiales	f:Ruminococcaceae	g:Ruminiclostridium_1
OTU_634	0.05321	0.0442528	0.0100547	k:Bacteria	p:Firmicutes	c:Clostridia	o:Clostridiales	f:Christensenellaceae	g:uncultured
OTU_734	0.026238	0.0220955	0.00252211	k:Bacteria	p:Firmicutes	c:Clostridia	o:Clostridiales	f:Ruminococcaceae
OTU_764	0.0192462	0.0230574	0.0025594	k:Bacteria	p:Firmicutes	c:Clostridia	o:Clostridiales	f:Heliobacteriaceae	g:Hydrogenispora	s:uncultured_bacterium
OTU_783	0.11337	0.0792849	0.000603154	k:Bacteria	p:Firmicutes	c:Clostridia	o:Clostridiales	f:Family_XVIII	g:uncultured	s:uncultured_bacterium
OTU_797	0.117973	0.0729587	0.00248482	k:Bacteria	p:Firmicutes	c:Clostridia	o:Clostridiales	f:Family_XVIII	g:uncultured	s:uncultured_bacterium
OTU_434	0.0671545	0.0469367	0.00500693	k:Bacteria	p:Firmicutes	c:Clostridia
OTU_1029	0.0521953	0.0247256	0	k:Bacteria	p:Patescibacteria	c:Parcubacteria	o:Candidatus_Kaiserbacteria
OTU_289	0.141117	0.067602	0.0134014	k:Bacteria	p:Patescibacteria	c:Saccharimonadia	o:Saccharimonadales
OTU_4880	0.0205661	0.00827951	0.00188405	k:Bacteria	p:Patescibacteria	c:Saccharimonadia	o:Saccharimonadales
OTU_148	0.0946943	0.0745624	0.0244482	k:Bacteria	p:Proteobacteria	c:Alphaproteobacteria	o:Rhizobiales	f:Beijerinckiaceae	g:Bosea
OTU_1026	0.0188073	0.0132776	0.00128089	k:Bacteria	p:Proteobacteria	c:Deltaproteobacteria	o:Bdellovibrionales	f:Bacteriovoracaceae	g:Peredibacter
OTU_5653	0.120236	0.169047	0.0717015	k:Bacteria	p:Proteobacteria	c:Deltaproteobacteria	o:Desulfuromonadales	f:Geobacteraceae	g:Geobacter	s:uncultured_bacterium
OTU_1273	0.00622801	0.00682572	0.00124241	k:Bacteria	p:Proteobacteria	c:Deltaproteobacteria	o:Myxococcales	f:uncultured
OTU_154	0.257599	0.299994	0.0219118	k:Bacteria	p:Proteobacteria	c:Gammaproteobacteria	o:Betaproteobacteriales	f:Hydrogenophilaceae	g:Thiobacillus
OTU_5729	0.0328878	0.0208621	0.00436649	k:Bacteria	p:Proteobacteria	c:Gammaproteobacteria	o:Betaproteobacteriales	f:Burkholderiaceae
E(12)
OTU_66	0.132484	0.0486248	0.06286	k:Bacteria	p:Firmicutes	c:Bacilli	o:Bacillales	f:Bacillaceae	g:Geobacillus
OTU_1083	0.0658187	0.0251513	0.0338446	k:Bacteria	p:Firmicutes	c:Clostridia	o:Clostridiales	f:Clostridiaceae_1	g:Fonticella	s:uncultured_bacterium
OTU_3092	0.00550979	0.00318475	0.00305187	k:Bacteria	p:Firmicutes	c:Clostridia	o:Clostridiales	f:Clostridiaceae_1	g:Oxobacter	s:uncultured_bacterium
OTU_364	0.0223278	0.00934326	0.0152783	k:Bacteria	p:Firmicutes	c:Clostridia	o:Clostridiales	f:Clostridiaceae_1
OTU_63	0.0844266	0.0544987	0.0612067	k:Bacteria	p:Firmicutes	c:Clostridia	o:Clostridiales	f:Ruminococcaceae	g:Ruminiclostridium_1
OTU_1006	0.00439233	0.00103082	0.0306982	k:Bacteria	p:Patescibacteria	c:Parcubacteria	o:Candidatus_Kaiserbacteria
OTU_209	0.106646	0.0367988	0.0891741	k:Bacteria	p:Proteobacteria	c:Alphaproteobacteria	o:Caulobacterales	f:Caulobacteraceae	g:Caulobacter
OTU_393	0.0512333	0.0138021	0.0376098	k:Bacteria	p:Proteobacteria	c:Alphaproteobacteria	o:Rhizobiales	f:Kaistiaceae	g:Kaistia
OTU_3300	0.0145755	0.00303783	0.00500931	k:Bacteria	p:Proteobacteria	c:Deltaproteobacteria	o:Oligoflexales	f:0319-6G20
OTU_376	0.140553	0.0667322	0.0801349	k:Bacteria	p:Proteobacteria	c:Deltaproteobacteria	o:Oligoflexales	f:0319-6G20
OTU_12	0.47102	0.167393	0.225427	k:Bacteria	p:Proteobacteria	c:Gammaproteobacteria	o:Pseudomonadales	f:Moraxellaceae	g:Acinetobacter
OTU_509	0.0269012	0.0139766	0.0349881	k:Bacteria	p:Proteobacteria	c:Gammaproteobacteria	o:Pseudomonadales	f:Moraxellaceae	g:Cavicella
G(26)
OTU_1	3.2036	7.78426	10.9168	k:Bacteria	p:Proteobacteria	c:Deltaproteobacteria	o:Desulfuromonadales	f:Geobacteraceae	g:Geobacter	s:uncultured_bacterium
OTU_102	0.0661688	0.204668	0.570327	k:Bacteria	p:Actinobacteria	c:Actinobacteria	o:Propionibacteriales	f:Propionibacteriaceae	g:Luteococcus
OTU_10231	0.0404603	0.0327588	0.0569238	k:Bacteria	p:Proteobacteria	c:Alphaproteobacteria	o:Caulobacterales	f:Caulobacteraceae
OTU_11295	0.000951928	0.0247884	0.0305833	k:Bacteria	p:Proteobacteria	c:Deltaproteobacteria
OTU_1133	0.000951928	0.0138355	0.0490178	k:Bacteria	p:Firmicutes	c:Clostridia	o:Clostridiales	f:Family_XVIII	g:uncultured
OTU_118	0.103411	0.278127	0.110997	k:Bacteria	p:Proteobacteria	c:Alphaproteobacteria	o:Azospirillales	f:Azospirillaceae	g:Azospirillum
OTU_149	0.0437489	0.0714379	0.509584	k:Bacteria	p:Patescibacteria	c:Parcubacteria	o:Candidatus_Kaiserbacteria
OTU_169	0.0182892	0.0601428	0.0852217	k:Bacteria	p:Firmicutes	c:Clostridia	o:Clostridiales	f:Clostridiaceae_1
OTU_191	0.0545707	0.186456	0.0776465	k:Bacteria	p:Proteobacteria	c:Alphaproteobacteria	o:Rhodospirillales	f:Magnetospirillaceae	g:Magnetospirillum
OTU_2	1.09635	3.94079	6.68107	k:Bacteria	p:Actinobacteria	c:Actinobacteria	o:Micrococcales	f:Cellulomonadaceae	g:Cellulomonas
OTU_256	0.0270754	0.114032	0.0986264	k:Bacteria	p:Patescibacteria	c:Saccharimonadia	o:Saccharimonadales
OTU_335	0.0228866	0.0668299	0.0180774	k:Bacteria	p:Firmicutes	c:Clostridia	o:Clostridiales	f:Lachnospiraceae	g:uncultured	s:uncultured_bacterium
OTU_452	0.0189409	0.0304553	0.046597	k:Bacteria	p:Proteobacteria	c:Alphaproteobacteria	o:Rhizobiales	f:Rhizobiaceae
OTU_47	0.108208	0.197349	0.288732	k:Bacteria	p:Firmicutes	c:Clostridia	o:Clostridiales	f:Clostridiaceae_1	g:Fonticella
OTU_4886	0	0	0.00376452	k:Bacteria	p:Firmicutes	c:Bacilli	o:Bacillales	f:Alicyclobacillaceae	g:Alicyclobacillus
OTU_49	0.275955	0.452868	0.682845	k:Bacteria	p:Bacteroidetes	c:Bacteroidia	o:Bacteroidales	f:Prolixibacteraceae	g:BSV13
OTU_518	0.0149564	0.0554412	0.0146414	k:Bacteria	p:Proteobacteria	c:Gammaproteobacteria	o:Pseudomonadales	f:Pseudomonadaceae	g:Azotobacter
OTU_54	0.107454	0.160529	0.338511	k:Bacteria	p:Firmicutes	c:Clostridia	o:Clostridiales	f:Ruminococcaceae	g:uncultured	s:uncultured_bacterium
OTU_56	2.234	5.42364	9.74933	k:Bacteria	p:Proteobacteria	c:Deltaproteobacteria	o:Desulfuromonadales	f:Geobacteraceae	g:Geobacter
OTU_5811	0.0010252	0.00460203	0.00319628	k:Bacteria	p:Proteobacteria
OTU_67	0.0511889	0.159437	0.764291	k:Bacteria	p:Firmicutes	c:Clostridia	o:Clostridiales	f:Gracilibacteraceae	g:Lutispora	s:uncultured_bacterium
OTU_69	0.126093	0.202914	0.465089	k:Bacteria	p:Actinobacteria	c:Actinobacteria	o:Micrococcales	f:Cellulomonadaceae	g:Cellulomonas	s:actinobacterium_IR1
OTU_83	0.143089	0.227005	0.226969	k:Bacteria	p:Firmicutes	c:Clostridia	o:Clostridiales	f:Family_XIII	g:Anaerovorax	s:uncultured_bacterium
OTU_8305	0.218979	0.201026	1.22894	k:Bacteria	p:Proteobacteria	c:Gammaproteobacteria	o:Betaproteobacteriales	f:Burkholderiaceae
OTU_916	0.00417839	0.013053	0.0179266	k:Bacteria	p:Proteobacteria	c:Deltaproteobacteria	o:Oligoflexales	f:Oligoflexaceae	g:Silvanigrella
OTU_96	0.115062	0.340817	0.19722	k:Bacteria	p:Actinobacteria	c:Actinobacteria	o:Frankiales
F(24)
OTU_982	0.0111833	0.0126799	0.0193571	k:Bacteria	p:Actinobacteria	c:Actinobacteria	o:Frankiales	f:Acidothermaceae	g:Acidothermus	s:bacterium_Ellin5129
OTU_53	0.242599	0.245054	0.268673	k:Bacteria	p:Bacteroidetes	c:Bacteroidia	o:Bacteroidales	f:Paludibacteraceae	g:uncultured
OTU_175	0.134096	0.0708998	0.119	k:Bacteria	p:Bacteroidetes	c:Bacteroidia	o:Cytophagales	f:Spirosomaceae	g:Fibrisoma
OTU_548	0.00502086	0.00409151	0.00767106	k:Bacteria	p:Bacteroidetes	c:Bacteroidia	o:Cytophagales	f:Amoebophilaceae	g:Candidatus_Amoebophilus
OTU_101	0.120725	0.244188	0.0846853	k:Bacteria	p:Firmicutes	c:Clostridia	o:Clostridiales	f:Ruminococcaceae	g:Ruminiclostridium_1	s:uncultured_bacterium
OTU_344	0.0736488	0.11556	0.0302163	k:Bacteria	p:Firmicutes	c:Clostridia	o:DTU014
OTU_39	0.152347	0.211147	0.0960707	k:Bacteria	p:Firmicutes	c:Clostridia	o:Clostridiales	f:Gracilibacteraceae
OTU_436	0.016011	0.0158512	0.0255799	k:Bacteria	p:Firmicutes	c:Clostridia	o:Clostridiales	f:Clostridiaceae_1	g:Fonticella	s:uncultured_bacterium
OTU_602	0.0743412	0.0276268	0.00945277	k:Bacteria	p:Firmicutes	c:Clostridia	o:Clostridiales	f:Clostridiaceae_1	g:Oxobacter	s:uncultured_bacterium
OTU_6250	0.0660129	0.104628	0.0978593	k:Bacteria	p:Firmicutes	c:Clostridia	o:Clostridiales	f:Ruminococcaceae
OTU_7676	0.0108255	0.0105214	0.00372842	k:Bacteria	p:Firmicutes	c:Clostridia	o:Clostridiales	f:Ruminococcaceae
OTU_88	0.0839395	0.0687679	0.237588	k:Bacteria	p:Firmicutes	c:Clostridia	o:Clostridiales	f:Gracilibacteraceae	g:Lutispora	s:uncultured_bacterium
OTU_463	0.0665739	0.0387549	0.0597017	k:Bacteria	p:Patescibacteria	c:Saccharimonadia	o:Saccharimonadales
OTU_51	1.85942	1.53612	1.11469	k:Bacteria	p:Patescibacteria	c:Parcubacteria	o:Candidatus_Kaiserbacteria
OTU_9	1.18434	1.19324	5.5873	k:Bacteria	p:Patescibacteria	c:Saccharimonadia	o:Saccharimonadales
OTU_381	0.0422501	0.0520678	0.0509311	k:Bacteria	p:Proteobacteria	c:Alphaproteobacteria	o:Dongiales	f:Dongiaceae	g:Dongia
OTU_205	0.251897	0.290392	0.22155	k:Bacteria	p:Proteobacteria	c:Alphaproteobacteria	o:Micropepsales	f:Micropepsaceae	g:uncultured	s:uncultured_bacterium
OTU_551	0.0323515	0.066591	0.0435095	k:Bacteria	p:Proteobacteria	c:Alphaproteobacteria	o:Reyranellales	f:Reyranellaceae	g:Reyranella
OTU_1027	0.0790632	0.075236	0.04758	k:Bacteria	p:Proteobacteria	c:Alphaproteobacteria	o:Rhizobiales	f:Rhizobiaceae
OTU_34	0.310232	0.15753	0.108538	k:Bacteria	p:Proteobacteria	c:Alphaproteobacteria	o:Sphingomonadales	f:Sphingomonadaceae	g:Sphingomonas
OTU_1573	0.0410885	0.0330282	0.257832	k:Bacteria	p:Proteobacteria	c:Gammaproteobacteria	o:Betaproteobacteriales	f:Burkholderiaceae
OTU_25	0.763891	0.744346	1.22986	k:Bacteria	p:Proteobacteria	c:Gammaproteobacteria	o:Betaproteobacteriales	f:Burkholderiaceae	g:Herbaspirillum
OTU_2558	0.0776292	0.0890423	0.0650026	k:Bacteria	p:Proteobacteria	c:Gammaproteobacteria	o:Betaproteobacteriales	f:Burkholderiaceae
OTU_85	0.26434	0.378494	0.299321	k:Bacteria	p:Proteobacteria	c:Gammaproteobacteria	o:Betaproteobacteriales	f:Methylophilaceae
Bulk soil.Enirched
	Abundance (%)			Kingdom	Phylum	Class	Order	Family	Geuns	Species
	PHE	Cu	CP
A(0)
B(2)
OTU_2	1.09635	3.94079	6.68107	k:Bacteria	p:Actinobacteria	c:Actinobacteria	o:Micrococcales	f:Cellulomonadaceae	g:Cellulomonas
OTU_498	0.00491313	0.0111974	0.00188405	k:Bacteria	p:Gemmatimonadetes	c:Gemmatimonadetes	o:Gemmatimonadales	f:Gemmatimonadaceae
C(9)
OTU_30	0.31059	0.32193	0.336682	k:Bacteria	p:Bacteroidetes	c:Ignavibacteria	o:Ignavibacteriales	f:BSV40
OTU_1257	0	0.00100795	0.00546568	k:Bacteria	p:Actinobacteria	c:Actinobacteria	o:Corynebacteriales
OTU_169	0.0182892	0.0601428	0.0852217	k:Bacteria	p:Firmicutes	c:Clostridia	o:Clostridiales	f:Clostridiaceae_1
OTU_2791	0	0.00304254	0.00678149	k:Bacteria	p:Firmicutes	c:Clostridia	o:Clostridiales
OTU_47	0.108208	0.197349	0.288732	k:Bacteria	p:Firmicutes	c:Clostridia	o:Clostridiales	f:Clostridiaceae_1	g:Fonticella
OTU_88	0.0839395	0.0687679	0.237588	k:Bacteria	p:Firmicutes	c:Clostridia	o:Clostridiales	f:Gracilibacteraceae	g:Lutispora	s:uncultured_bacterium
OTU_1126	0.00277557	0.00489756	0	k:Bacteria	p:Proteobacteria	c:Alphaproteobacteria	o:Sphingomonadales	f:Sphingomonadaceae	g:Novosphingobium	s:Novosphingobium_sp._KACH1
OTU_56	2.234	5.42364	9.74933	k:Bacteria	p:Proteobacteria	c:Deltaproteobacteria	o:Desulfuromonadales	f:Geobacteraceae	g:Geobacter
OTU_817	0.000499241	0.000506329	0.0012436	k:Bacteria	p:Proteobacteria	c:Alphaproteobacteria	o:Sphingomonadales	f:Sphingomonadaceae	g:Blastomonas	s:uncultured_bacterium
D(0)
E(0)
F(0)
G(1)
OTU_99	0.0302044	0.026299	0.0493822	k:Bacteria	p:Firmicutes	c:Clostridia	o:Clostridiales	f:Clostridiaceae_1	g:Oxobacter	s:uncultured_bacterium
Rhizosphere.Depleted
	Abundance (%)			Kingdom	Phylum	Class	Order	Family	Geuns	Species
A(52)	PHE	Cu	CP
OTU_1011	0.0013658	0.00224134	0.00248482	k:Bacteria	p:Acidobacteria	c:Blastocatellia_Subgroup_4	o:Pyrinomonadales	f:Pyrinomonadaceae	g:RB41	s:uncultured_Acidobacteria_bacterium
OTU_1028	0.00190386	0.00701888	0.00120631	k:Bacteria	p:Acidobacteria	c:Acidobacteriia	o:Acidobacteriales	f:uncultured
OTU_1043	0.00198923	0.00681631	0.00312646	k:Bacteria	p:Acidobacteria	c:Acidobacteriia	o:Solibacterales	f:Solibacteraceae_Subgroup_3	g:Candidatus_Solibacter	s:uncultured_bacterium
OTU_1092	0.000993325	0.00255907	0.00191777	k:Bacteria	p:Acidobacteria	c:Acidobacteriia	o:Acidobacteriales	f:uncultured
OTU_1220	0.00145117	0.00260023	0.000639255	k:Bacteria	p:Acidobacteria	c:Acidobacteriia	o:Acidobacteriales	f:uncultured
OTU_2817	0	0.00118296	0.000639255	k:Bacteria	p:Acidobacteria	c:Holophagae	o:Subgroup_7
OTU_287	0.0105962	0.091706	0.0320974	k:Bacteria	p:Acidobacteria	c:Acidobacteriia	o:Acidobacteriales	f:Acidobacteriaceae_Subgroup_1	g:Occallatibacter
OTU_3320	0	0.00052919	0	k:Bacteria	p:Acidobacteria	c:Acidobacteriia	o:Acidobacteriales	f:uncultured
OTU_528	0.0034404	0.0114696	0.00433038	k:Bacteria	p:Acidobacteria	c:Acidobacteriia	o:Acidobacteriales	f:uncultured
OTU_8860	0	0	0	k:Bacteria	p:Acidobacteria	c:Subgroup_17
OTU_2519	0	0.00103552	0.000639255	k:Bacteria	p:Actinobacteria	c:Actinobacteria	o:Frankiales	f:Sporichthyaceae
OTU_58	0.130894	0.228482	0.137421	k:Bacteria	p:Actinobacteria	c:Actinobacteria	o:Propionibacteriales	f:Nocardioidaceae	g:Nocardioides
OTU_6696	0.000951928	0.00118296	0.000603154	k:Bacteria	p:Actinobacteria	c:Coriobacteriia	o:OPB41
OTU_1132	0.00290234	0.00502566	0.00248482	k:Bacteria	p:Bacteroidetes	c:Ignavibacteria	o:Ignavibacteriales
OTU_2489	0	0.00430297	0.0025606	k:Bacteria	p:Bacteroidetes	c:Bacteroidia	o:Chitinophagales	f:Chitinophagaceae	g:uncultured
OTU_3561	0	0.000501625	0	k:Bacteria	p:Bacteroidetes	c:Bacteroidia	o:Bacteroidales	f:SB-5
OTU_491	0.00493807	0.012681	0.00248482	k:Bacteria	p:Bacteroidetes	c:Bacteroidia	o:Bacteroidales	f:SB-5
OTU_1423	0.000951928	0.00211676	0.00319866	k:Bacteria	p:Chloroflexi	c:Anaerolineae
OTU_1715	0.000496662	0.00101266	0.00255702	k:Bacteria	p:Chloroflexi	c:Chloroflexia	o:Chloroflexales	f:Roseiflexaceae	g:uncultured	s:uncultured_bacterium
OTU_15362	0	0.00151899	0.0012436	k:Bacteria	p:Firmicutes	c:Negativicutes	o:Selenomonadales	f:Veillonellaceae	g:uncultured	s:uncultured_bacterium
OTU_2116	0	0.00103552	0.00848026	k:Bacteria	p:Firmicutes	c:Negativicutes	o:Selenomonadales	f:Veillonellaceae	g:Anaerospora	s:uncultured_bacterium
OTU_9343	0	0.00285813	0	k:Bacteria	p:Proteobacteria
OTU_761	0.0076938	0.0120684	0.0250265	k:Bacteria	p:Firmicutes	c:Negativicutes	o:Selenomonadales	f:Veillonellaceae
OTU_6401	0	0.00270194	0	k:Bacteria	p:Proteobacteria	c:Deltaproteobacteria	o:Myxococcales	f:Archangiaceae	g:Anaeromyxobacter
OTU_6381	0.0081638	0.035087	0.00678387	k:Bacteria	p:Proteobacteria	c:Deltaproteobacteria
OTU_629	0.00492087	0.00914525	0.00753024	k:Bacteria	p:Proteobacteria	c:Gammaproteobacteria	o:Betaproteobacteriales	f:Nitrosomonadaceae	g:mle1-7	s:uncultured_soil_bacterium
OTU_579	0.00481135	0.0121778	0.016316	k:Bacteria	p:Gemmatimonadetes	c:Gemmatimonadetes	o:Gemmatimonadales	f:Gemmatimonadaceae
OTU_5027	0.00102262	0.00167988	0.000640447	k:Bacteria	p:Proteobacteria	c:Gammaproteobacteria	o:Xanthomonadales	f:Rhodanobacteraceae	g:Rhodanobacter
OTU_499	0.0163207	0.0196385	0.0113285	k:Bacteria	p:Gemmatimonadetes	c:Gemmatimonadetes	o:Gemmatimonadales	f:Gemmatimonadaceae	g:uncultured	s:uncultured_bacterium
OTU_3929	0	0.000676627	0	k:Bacteria	p:Patescibacteria	c:Parcubacteria	o:Candidatus_Kaiserbacteria
OTU_3895	0	0.00219091	0.00184556	k:Bacteria	p:Proteobacteria	c:Gammaproteobacteria	o:Gammaproteobacteria_Incertae_Sedis	f:Unknown_Family	g:Acidibacter	s:uncultured_bacterium
OTU_353	0.0123327	0.0151464	0.0144585	k:Bacteria	p:Proteobacteria	c:Gammaproteobacteria	o:Betaproteobacteriales	f:Burkholderiaceae	g:uncultured
OTU_3236	0.000525961	0.00255451	0.00180946	k:Bacteria	p:Firmicutes	c:Negativicutes	o:Selenomonadales	f:Veillonellaceae	g:uncultured	s:uncultured_bacterium
OTU_272	0.0118964	0.01917	0.19135	k:Bacteria	p:Firmicutes	c:Clostridia	o:Clostridiales	f:Clostridiaceae_1	g:Fonticella	s:uncultured_bacterium
OTU_2707	0.000995904	0.000676627	0.000639255	k:Bacteria	p:Firmicutes	c:Negativicutes	o:Selenomonadales	f:Veillonellaceae	g:Pelosinus
OTU_2690	0.00291696	0.00456138	0.00252092	k:Bacteria	p:Proteobacteria	c:Alphaproteobacteria	o:Rhizobiales	f:Xanthobacteraceae	g:uncultured
OTU_2592	0	0	0	k:Bacteria	p:Proteobacteria	c:Deltaproteobacteria	o:Myxococcales	f:Phaselicystidaceae	g:Phaselicystis	s:uncultured_bacterium
OTU_2464	0	0	0	k:Bacteria	p:Proteobacteria	c:Deltaproteobacteria	o:SAR324_cladeMarine_group_B
OTU_243	0.0450775	0.0463515	0.0248914	k:Bacteria	p:Proteobacteria	c:Gammaproteobacteria	o:Betaproteobacteriales	f:Nitrosomonadaceae	g:Ellin6067	s:uncultured_bacterium
OTU_2408	0	0.00117825	0	k:Bacteria	p:Proteobacteria	c:Deltaproteobacteria
OTU_2321	0	0	0	k:Bacteria	p:Patescibacteria	c:Berkelbacteria
OTU_2241	0	0.000506329	0	k:Bacteria	p:Firmicutes	c:Negativicutes	o:Selenomonadales	f:Veillonellaceae	g:Pelosinus
OTU_2184	0	0.00150488	0	k:Bacteria	p:Patescibacteria	c:WS6_Dojkabacteria
OTU_2049	0	0.00255907	0.0038042	k:Bacteria	p:Gemmatimonadetes	c:S0134_terrestrial_group
OTU_178	0.0891255	0.0895031	0.0687771	k:Bacteria	p:Proteobacteria	c:Gammaproteobacteria	o:Betaproteobacteriales	f:SC-I-84
OTU_1746	0	0.00103082	0.000639255	k:Bacteria	p:Proteobacteria	c:Deltaproteobacteria	o:Oligoflexales	f:0319-6G20
OTU_1679	0	0.000676627	0	k:Bacteria	p:Patescibacteria	c:WS6_Dojkabacteria
OTU_1527	0	0	0	k:Bacteria	p:Patescibacteria	c:Saccharimonadia	o:Saccharimonadales
OTU_1427	0.000954507	0.00156471	0.00124241	k:Bacteria	p:Proteobacteria	c:Gammaproteobacteria	o:Betaproteobacteriales	f:Rhodocyclaceae
OTU_1349	0.00195041	0.00424835	0.00308797	k:Bacteria	p:Proteobacteria	c:Gammaproteobacteria	o:Gammaproteobacteria_Incertae_Sedis	f:Unknown_Family	g:Acidibacter
OTU_11948	0	0.00377848	0.00127851	k:Bacteria	p:Proteobacteria	c:Deltaproteobacteria
OTU_11385	0	0.00052919	0.000603154	k:Bacteria	p:Proteobacteria	c:Alphaproteobacteria	o:Acetobacterales	f:Acetobacteraceae
B(21)
OTU_10718	0.0174613	0.00100795	0.00369113	k:Bacteria	p:Actinobacteria	c:Actinobacteria	o:Micrococcales	f:Cellulomonadaceae	g:Actinotalea
OTU_1129	0.00873631	0.00560579	0.00376333	k:Bacteria	p:Acidobacteria	c:Acidobacteriia	o:Solibacterales	f:Solibacteraceae_Subgroup_3	g:Bryobacter	s:uncultured_bacterium
OTU_1178	0.0127163	0.00545836	0.00504661	k:Bacteria	p:Firmicutes	c:Clostridia	o:Clostridiales	f:Clostridiaceae_1	g:Fonticella	s:uncultured_bacterium
OTU_1204	0.00348437	0.00118296	0.0140525	k:Bacteria	p:Patescibacteria	c:Saccharimonadia	o:Saccharimonadales
OTU_13161	0.000981227	0	0	k:Bacteria	p:Proteobacteria	c:Deltaproteobacteria	o:Oligoflexales	f:0319-6G20
OTU_1329	0.00338432	0.00101266	0.00180946	k:Bacteria	p:Firmicutes	c:Clostridia	o:Clostridiales	f:Peptococcaceae
OTU_1728	0.000499241	0	0	k:Bacteria	p:Acidobacteria	c:Acidobacteriia	o:Solibacterales	f:Solibacteraceae_Subgroup_3	g:Bryobacter	s:uncultured_bacterium
OTU_1744	0.00299029	0	0.000603154	k:Bacteria	p:Patescibacteria	c:CPR2
OTU_2017	0.00198665	0	0.000603154	k:Bacteria	p:Bacteroidetes	c:Ignavibacteria	o:Kryptoniales	f:BSV26
OTU_2679	0.00439233	0	0.000640447	k:Bacteria	p:Patescibacteria	c:Parcubacteria	o:Candidatus_Kaiserbacteria
OTU_2684	0.00294116	0	0.000603154	k:Bacteria	p:Proteobacteria	c:Deltaproteobacteria	o:Oligoflexales	f:0319-6G20
OTU_2735	0.00251519	0	0	k:Bacteria	p:Proteobacteria	c:Alphaproteobacteria	o:Reyranellales	f:Reyranellaceae	g:uncultured
OTU_2836	0.00646256	0	0.000603154	k:Bacteria	p:Proteobacteria	c:Deltaproteobacteria	o:Desulfovibrionales	f:Desulfovibrionaceae	g:Desulfovibrio	s:uncultured_bacterium
OTU_2858	0.00149772	0	0	k:Bacteria	p:Bacteroidetes	c:Ignavibacteria	o:OPB56
OTU_3047	0.00198665	0	0	k:Bacteria	p:Patescibacteria	c:Parcubacteria
OTU_32	0.732668	0.0310607	0.0273798	k:Bacteria	p:Proteobacteria	c:Alphaproteobacteria	o:Caulobacterales	f:Caulobacteraceae
OTU_3931	0.00149257	0	0	k:Bacteria	p:Patescibacteria	c:Parcubacteria
OTU_453	0.0137873	0.00120582	0.00692827	k:Bacteria	p:Patescibacteria	c:Saccharimonadia	o:Saccharimonadales
OTU_4907	0.00497952	0	0.0012797	k:Bacteria	p:Patescibacteria	c:Saccharimonadia	o:Saccharimonadales
OTU_566	0.00440006	0.00168928	0.0062914	k:Bacteria	p:Firmicutes	c:Clostridia	o:Clostridiales	f:Clostridiaceae_1	g:Fonticella	s:uncultured_bacterium
OTU_937	0.0076645	0.00153714	0.00188167	k:Bacteria	p:Bacteroidetes	c:Bacteroidia	o:Chitinophagales	f:Chitinophagaceae	g:uncultured	s:uncultured_soil_bacterium
C(142)
OTU_1009	0.00801546	0.00868883	0.000603154	k:Bacteria	p:Proteobacteria	c:Alphaproteobacteria	o:Rhizobiales	f:Hyphomicrobiaceae	g:Hyphomicrobium
OTU_1020	0.00395942	0.00285813	0	k:Bacteria	p:Chloroflexi	c:Anaerolineae	o:C10-SB1A
OTU_1021	0.00703165	0.00369108	0.000640447	k:Bacteria	p:Actinobacteria	c:Actinobacteria	o:Micrococcales	f:Microbacteriaceae	g:Microbacterium	s:Microbacterium_rhizosphaerae
OTU_1030	0.00746283	0.00318475	0	k:Bacteria	p:Patescibacteria	c:Parcubacteria
OTU_1053	0.0161938	0.00827461	0.00128089	k:Bacteria	p:Patescibacteria	c:Parcubacteria	o:Candidatus_Kaiserbacteria
OTU_1059	0.011273	0.00570229	0	k:Bacteria	p:Chloroflexi	c:Anaerolineae	o:SJA-15
OTU_1074	0.0461812	0.0616402	0.0125034	k:Bacteria	p:Acidobacteria	c:Acidobacteriia	o:Acidobacteriales	f:Koribacteraceae	g:Candidatus_Koribacter	s:uncultured_bacterium
OTU_1082	0.0110394	0.00808584	0	k:Bacteria	p:Patescibacteria	c:Saccharimonadia	o:Saccharimonadales
OTU_1087	0.0112972	0.0196129	0	k:Bacteria	p:Bacteroidetes	c:Bacteroidia	o:Bacteroidales
OTU_1114	0.00255911	0.0106037	0	k:Bacteria	p:Actinobacteria	c:Actinobacteria	o:Propionibacteriales	f:Nocardioidaceae	g:Nocardioides
OTU_11162	0.0351401	0.0255106	0.0126129	k:Bacteria	p:Bacteroidetes	c:Bacteroidia	o:Chitinophagales	f:Chitinophagaceae
OTU_1139	0.0061116	0.0092552	0.000639255	k:Bacteria	p:Acidobacteria	c:Acidobacteriia	o:Solibacterales	f:Solibacteraceae_Subgroup_3	g:Bryobacter
OTU_1141	0.0437463	0.0152283	0.00188167	k:Bacteria	p:Acidobacteria	c:Acidobacteriia	o:Solibacterales	f:Solibacteraceae_Subgroup_3	g:Bryobacter	s:uncultured_bacterium
OTU_11414	0.00375422	0.0074467	0	k:Bacteria	p:Proteobacteria
OTU_1165	0.00500882	0.00414208	0.000603154	k:Bacteria	p:Chloroflexi	c:Chloroflexia	o:Chloroflexales	f:Roseiflexaceae	g:uncultured	s:uncultured_bacterium
OTU_1185	0.0222064	0.0733874	0.00436768	k:Bacteria	p:Proteobacteria	c:Gammaproteobacteria	o:Betaproteobacteriales	f:Burkholderiaceae	g:Ramlibacter	s:uncultured_bacterium
OTU_1194	0.0580386	0.00825247	0.00192015	k:Bacteria	p:Proteobacteria	c:Gammaproteobacteria	o:Betaproteobacteriales	f:Rhodocyclaceae
OTU_122	0.125456	0.261523	0.0360317	k:Bacteria	p:Actinobacteria	c:Thermoleophilia	o:Gaiellales	f:uncultured
OTU_12322	0.401393	0.354283	0.0387924	k:Bacteria	p:Proteobacteria	c:Deltaproteobacteria	o:Desulfuromonadales	f:Geobacteraceae	g:Geobacter	s:uncultured_bacterium
OTU_1243	0.00348953	0.00521934	0	k:Bacteria	p:Chloroflexi	c:SHA-26
OTU_1258	0.0116818	0.00769029	0.00188286	k:Bacteria	p:Chloroflexi	c:Anaerolineae	o:SBR1031	f:A4b
OTU_1276	0.00194783	0.00252224	0	k:Bacteria	p:Chloroflexi	c:KD4-96
OTU_1288	0.0057486	0.00312471	0	k:Bacteria	p:Chloroflexi	c:Chloroflexia	o:Chloroflexales	f:Roseiflexaceae
OTU_12966	0.0114825	0.0142218	0.0025233	k:Bacteria	p:Acidobacteria	c:Acidobacteriia	o:Solibacterales	f:Solibacteraceae_Subgroup_3	g:Candidatus_Solibacter
OTU_1316	0.00348179	0.00451933	0	k:Bacteria	p:Actinobacteria	c:Actinobacteria
OTU_1359	0.00497952	0.0020065	0	k:Bacteria	p:Chloroflexi
OTU_13766	0.00152187	0.00338313	0	k:Bacteria	p:Proteobacteria	c:Deltaproteobacteria
OTU_1431	0.00930871	0.00150958	0	k:Bacteria	p:Bacteroidetes	c:Ignavibacteria	o:OPB56
OTU_1448	0.00198923	0.0021815	0	k:Bacteria	p:Bacteroidetes	c:Bacteroidia	o:Chitinophagales	f:Chitinophagaceae	g:uncultured
OTU_146	0.0813292	0.0491332	0.00945038	k:Bacteria	p:Acidobacteria	c:Acidobacteriia	o:Solibacterales	f:Solibacteraceae_Subgroup_3	g:Candidatus_Solibacter
OTU_1502	0.00102262	0.00374151	0	k:Bacteria	p:Acidobacteria	c:Acidobacteriia	o:Solibacterales	f:Solibacteraceae_Subgroup_3	g:Candidatus_Solibacter	s:uncultured_bacterium
OTU_1505	0.0104893	0.00150488	0	k:Bacteria	p:Patescibacteria	c:CPR2
OTU_1507	0.0161775	0.00795708	0.000603154	k:Bacteria	p:Proteobacteria	c:Deltaproteobacteria	o:Myxococcales	f:Haliangiaceae	g:Haliangium	s:uncultured_bacterium
OTU_151	0.202373	0.130787	0.0108047	k:Bacteria	p:Patescibacteria	c:Saccharimonadia	o:Saccharimonadales
OTU_1517	0.00254965	0.0020112	0	k:Bacteria	p:Acidobacteria
OTU_1540	0.0279136	0.0119472	0	k:Bacteria	p:Proteobacteria	c:Deltaproteobacteria	o:Myxococcales	f:Haliangiaceae	g:Haliangium	s:uncultured_bacterium
OTU_1544	0.0118679	0.00743729	0.00372842	k:Bacteria	p:Chloroflexi	c:Anaerolineae	o:SJA-15
OTU_167	0.174459	0.0646507	0.0144212	k:Bacteria	p:Chloroflexi	c:Chloroflexia	o:Chloroflexales	f:Roseiflexaceae	g:uncultured	s:uncultured_bacterium
OTU_1694	0.00247379	0.00608874	0	k:Bacteria	p:Chloroflexi	c:Chloroflexia	o:Chloroflexales	f:Roseiflexaceae	g:uncultured	s:uncultured_bacterium
OTU_171	0.237022	0.140425	0.00508271	k:Bacteria	p:Patescibacteria	c:Parcubacteria
OTU_172	0.148206	0.122664	0.0412364	k:Bacteria	p:Acidobacteria	c:Acidobacteriia	o:Solibacterales	f:Solibacteraceae_Subgroup_3	g:Candidatus_Solibacter
OTU_173	0.0523937	0.0473503	0.0151386	k:Bacteria	p:Acidobacteria	c:Acidobacteriia	o:Solibacterales	f:Solibacteraceae_Subgroup_3	g:Candidatus_Solibacter
OTU_174	0.286869	0.167855	0.020071	k:Bacteria	p:Gemmatimonadetes	c:S0134_terrestrial_group
OTU_1766	0.0198869	0.00723473	0.00124241	k:Bacteria	p:Acidobacteria	c:Holophagae	o:Subgroup_7
OTU_1786	0.00147789	0.00100325	0	k:Bacteria	p:Acidobacteria	c:Blastocatellia_Subgroup_4	o:11-24
OTU_186	0.128506	0.0776733	0.0314439	k:Bacteria	p:Actinobacteria	c:Coriobacteriia	o:OPB41
OTU_1874	0.0142711	0.00849619	0.00188286	k:Bacteria	p:Acidobacteria	c:Subgroup_6
OTU_188	0.0440455	0.0227357	0.00128089	k:Bacteria	p:Patescibacteria	c:Berkelbacteria
OTU_1887	0.00240825	0.00185958	0	k:Bacteria	p:Proteobacteria	c:Deltaproteobacteria	o:Myxococcales	f:Haliangiaceae	g:Haliangium
OTU_1908	0.00832423	0.0020065	0	k:Bacteria	p:Chloroflexi	c:Chloroflexia	o:Chloroflexales	f:Roseiflexaceae	g:uncultured
OTU_199	0.0991793	0.0545039	0.0254597	k:Bacteria	p:Gemmatimonadetes	c:Gemmatimonadetes	o:Gemmatimonadales	f:Gemmatimonadaceae	g:Gemmatimonas	s:uncultured_bacterium
OTU_2001	0.00596511	0.000501625	0	k:Bacteria	p:Proteobacteria	c:Gammaproteobacteria	o:Betaproteobacteriales	f:Rhodocyclaceae
OTU_2011	0.00838977	0.00100325	0	k:Bacteria	p:Patescibacteria	c:Saccharimonadia	o:Saccharimonadales
OTU_202	0.0505854	0.0286178	0.00628425	k:Bacteria	p:Acidobacteria	c:Acidobacteriia	o:Solibacterales	f:Solibacteraceae_Subgroup_3
OTU_2029	0.00390771	0.0027154	0	k:Bacteria	p:Actinobacteria	c:Actinobacteria	o:Propionibacteriales	f:Propionibacteriaceae
OTU_208	0.0257407	0.0359782	0.00749533	k:Bacteria	p:Bacteroidetes	c:Ignavibacteria	o:OPB56
OTU_211	0.644527	1.40211	0.288813	k:Bacteria	p:Proteobacteria	c:Deltaproteobacteria	o:Myxococcales	f:Archangiaceae	g:Anaeromyxobacter
OTU_2199	0.00801551	0.00471719	0	k:Bacteria	p:Chloroflexi	c:Anaerolineae	o:Caldilineales	f:Caldilineaceae
OTU_22	0.555452	0.218493	0.064677	k:Bacteria	p:Proteobacteria	c:Gammaproteobacteria	o:Betaproteobacteriales	f:Burkholderiaceae	g:Acidovorax
OTU_222	0.121729	0.197923	0.0349521	k:Bacteria	p:Acidobacteria	c:Acidobacteriia	o:Solibacterales	f:Solibacteraceae_Subgroup_3	g:Bryobacter
OTU_226	0.583511	0.40038	0.0630748	k:Bacteria	p:Proteobacteria	c:Gammaproteobacteria	o:Betaproteobacteriales	f:Rhodocyclaceae
OTU_230	0.142513	0.0415835	0.00749413	k:Bacteria	p:Patescibacteria	c:CPR2
OTU_2399	0.0114215	0.0159146	0.00252092	k:Bacteria	p:Acidobacteria	c:Acidobacteriia	o:Solibacterales	f:Solibacteraceae_Subgroup_3	g:Candidatus_Solibacter
OTU_241	0.224038	0.0650889	0.0281683	k:Bacteria	p:Proteobacteria	c:Gammaproteobacteria	o:Betaproteobacteriales	f:Rhodocyclaceae
OTU_2423	0.0173675	0.0103689	0.00255821	k:Bacteria	p:Proteobacteria	c:Deltaproteobacteria	o:Myxococcales	f:Archangiaceae	g:Anaeromyxobacter
OTU_2487	0.00198665	0.00154185	0	k:Bacteria	p:Acidobacteria	c:Acidobacteriia	o:Solibacterales	f:Solibacteraceae_Subgroup_3	g:Bryobacter
OTU_2607	0.000998482	0.00100325	0	k:Bacteria	p:Chloroflexi	c:KD4-96
OTU_2642	0.0024031	0.00305143	0	k:Bacteria	p:Chloroflexi	c:Chloroflexia	o:Chloroflexales	f:Roseiflexaceae	g:uncultured	s:uncultured_bacterium
OTU_271	0.0599075	0.0125406	0.00188405	k:Bacteria	p:Patescibacteria	c:Gracilibacteria
OTU_2727	0.0285507	0.00708729	0.00184676	k:Bacteria	p:Proteobacteria	c:Alphaproteobacteria	o:Sphingomonadales	f:Sphingomonadaceae	g:Sphingomonas
OTU_2757	0.0255337	0.0301335	0.00383792	k:Bacteria	p:Acidobacteria	c:Acidobacteriia	o:Acidobacteriales	f:Koribacteraceae	g:Candidatus_Koribacter	s:uncultured_Acidobacteria_bacterium
OTU_291	0.045288	0.0633505	0.0100162	k:Bacteria	p:Acidobacteria	c:Acidobacteriia	o:Acidobacteriales	f:Koribacteraceae	g:Candidatus_Koribacter	s:uncultured_bacterium
OTU_292	0.0279895	0.0185197	0.00749771	k:Bacteria	p:Gemmatimonadetes	c:Gemmatimonadetes	o:Gemmatimonadales	f:Gemmatimonadaceae	g:Gemmatirosa
OTU_300	0.0594022	0.0356262	0.00632154	k:Bacteria	p:Patescibacteria	c:CPR2
OTU_3033	0.00194525	0.00409151	0	k:Bacteria	p:Patescibacteria	c:Parcubacteria	o:Candidatus_Adlerbacteria
OTU_311	0.300223	0.112149	0.00692827	k:Bacteria	p:Proteobacteria	c:Deltaproteobacteria	o:Myxococcales	f:Polyangiaceae	g:Minicystis
OTU_3111	0.00415167	0.000501625	0	k:Bacteria	p:Proteobacteria	c:Deltaproteobacteria	o:Myxococcales	f:Polyangiaceae	g:Pajaroellobacter
OTU_317	0.046964	0.0364966	0.00952616	k:Bacteria	p:Acidobacteria	c:Subgroup_6
OTU_324	0.0875811	0.0868125	0.00880994	k:Bacteria	p:Acidobacteria	c:Acidobacteriia	o:Solibacterales	f:Solibacteraceae_Subgroup_3	g:AKIW659	s:uncultured_soil_bacterium
OTU_3379	0.0241344	0.00960939	0.00184556	k:Bacteria	p:Acidobacteria	c:Acidobacteriia	o:Acidobacteriales	f:uncultured
OTU_343	0.0829963	0.0460417	0.018754	k:Bacteria	p:Actinobacteria	c:Coriobacteriia	o:OPB41
OTU_345	0.0297253	0.0251335	0.00376571	k:Bacteria	p:Acidobacteria	c:Acidobacteriia	o:Solibacterales	f:Solibacteraceae_Subgroup_3	g:Bryobacter	s:uncultured_bacterium
OTU_349	0.0837464	0.0205773	0.000640447	k:Bacteria	p:Bacteroidetes	c:Bacteroidia	o:Sphingobacteriales	f:env.OPS_17
OTU_350	0.220858	0.241669	0.101065	k:Bacteria	p:Acidobacteria	c:Acidobacteriia	o:Solibacterales	f:Solibacteraceae_Subgroup_3	g:Candidatus_Solibacter
OTU_351	0.0474134	0.0308904	0.00640089	k:Bacteria	p:Acidobacteria	c:Acidobacteriia	o:Solibacterales	f:Solibacteraceae_Subgroup_3	g:Bryobacter	s:uncultured_bacterium
OTU_352	0.0450438	0.0293202	0.0012797	k:Bacteria	p:Proteobacteria	c:Deltaproteobacteria	o:Bdellovibrionales	f:Bacteriovoracaceae	g:Bacteriovorax
OTU_3546	0.00598489	0.0020065	0.00127851	k:Bacteria	p:Proteobacteria	c:Alphaproteobacteria	o:Rhizobiales
OTU_363	0.0187402	0.0298773	0.00682116	k:Bacteria	p:Gemmatimonadetes	c:Gemmatimonadetes	o:Gemmatimonadales	f:Gemmatimonadaceae
OTU_378	0.0311478	0.0226154	0.0012797	k:Bacteria	p:Acidobacteria	c:Acidobacteriia	o:Solibacterales	f:Solibacteraceae_Subgroup_3	g:Bryobacter
OTU_389	0.0493114	0.0441794	0.0112646	k:Bacteria	p:Acidobacteria	c:Acidobacteriia	o:Acidobacteriales
OTU_3961	0.00844148	0.00303732	0	k:Bacteria	p:Chloroflexi	c:Ktedonobacteria	o:C0119
OTU_397	0.0289372	0.0229886	0.00443869	k:Bacteria	p:Bacteroidetes	c:Ignavibacteria	o:OPB56
OTU_414	0.0791202	0.0804036	0.0130356	k:Bacteria	p:Proteobacteria	c:Gammaproteobacteria	o:Betaproteobacteriales	f:TRA3-20
OTU_425	0.0569006	0.0150488	0.000640447	k:Bacteria	p:Patescibacteria	c:Gracilibacteria
OTU_431	0.00537871	0.00545365	0.0012436	k:Bacteria	p:Proteobacteria	c:Alphaproteobacteria	o:Rhizobiales	f:Xanthobacteraceae	g:uncultured
OTU_444	0.232098	0.127139	0.0145283	k:Bacteria	p:Proteobacteria	c:Gammaproteobacteria	o:Betaproteobacteriales	f:Burkholderiaceae	g:uncultured	s:Aquincola_sp.
OTU_447	0.0759002	0.0718953	0.00636241	k:Bacteria	p:Bacteroidetes	c:Ignavibacteria	o:Kryptoniales	f:BSV26
OTU_450	0.0373812	0.036781	0.00252211	k:Bacteria	p:Proteobacteria	c:Deltaproteobacteria	o:Myxococcales	f:Archangiaceae	g:Anaeromyxobacter
OTU_464	0.0189971	0.0168624	0.00433158	k:Bacteria	p:Proteobacteria	c:Alphaproteobacteria	o:Rhizobiales
OTU_467	0.0562464	0.0165812	0.000640447	k:Bacteria	p:Patescibacteria	c:Parcubacteria
OTU_477	0.0572047	0.0061945	0.00191777	k:Bacteria	p:Patescibacteria	c:Parcubacteria	o:Candidatus_Moranbacteria
OTU_483	0.0140641	0.00740973	0.000639255	k:Bacteria	p:Gemmatimonadetes	c:Gemmatimonadetes	o:Gemmatimonadales	f:Gemmatimonadaceae	g:uncultured
OTU_515	0.0258535	0.0199334	0.00127851	k:Bacteria	p:Acidobacteria	c:Subgroup_22
OTU_5253	0.031354	0.0171474	0.00191896	k:Bacteria	p:Proteobacteria	c:Deltaproteobacteria	o:Myxococcales	f:Haliangiaceae	g:Haliangium
OTU_533	0.0499715	0.0237888	0.00312646	k:Bacteria	p:Acidobacteria
OTU_541	0.0214097	0.0120221	0.00504184	k:Bacteria	p:Bacteroidetes	c:Bacteroidia	o:Sphingobacteriales	f:Lentimicrobiaceae
OTU_543	0.0162889	0.012426	0.00316018	k:Bacteria	p:Acidobacteria	c:Thermoanaerobaculia	o:Thermoanaerobaculales	f:Thermoanaerobaculaceae	g:Subgroup_10	s:uncultured_bacterium
OTU_544	0.0191842	0.018418	0.00252092	k:Bacteria	p:Acidobacteria	c:Acidobacteriia	o:Solibacterales	f:Solibacteraceae_Subgroup_3	g:Bryobacter
OTU_5450	0.00301443	0.00300975	0	k:Bacteria	p:Proteobacteria	c:Deltaproteobacteria	o:Myxococcales
OTU_546	0.0725512	0.0403525	0.00820678	k:Bacteria	p:Gemmatimonadetes	c:Gemmatimonadetes	o:Gemmatimonadales	f:Gemmatimonadaceae	g:Gemmatimonas
OTU_547	0.0418924	0.00705502	0	k:Bacteria	p:Patescibacteria	c:Parcubacteria	o:Candidatus_Jorgensenbacteria
OTU_565	0.0243361	0.0171889	0.000603154	k:Bacteria	p:Proteobacteria	c:Alphaproteobacteria	o:Rhizobiales	f:Beijerinckiaceae	g:Microvirga
OTU_573	0.0605124	0.0654632	0.00316494	k:Bacteria	p:Proteobacteria	c:Deltaproteobacteria	o:Myxococcales	f:mle1-27
OTU_577	0.0214467	0.00439579	0	k:Bacteria	p:Patescibacteria	c:CPR2
OTU_5788	0.00105192	0.000501625	0	k:Bacteria	p:Actinobacteria	c:Coriobacteriia	o:OPB41
OTU_5851	0.00472082	0.0128696	0.0012797	k:Bacteria	p:Proteobacteria	c:Deltaproteobacteria
OTU_590	0.0193618	0.0199556	0.00188286	k:Bacteria	p:Acidobacteria	c:Acidobacteriia	o:Solibacterales	f:Solibacteraceae_Subgroup_3	g:Candidatus_Solibacter
OTU_600	0.0238033	0.00857857	0	k:Bacteria	p:Patescibacteria	c:Parcubacteria	o:Candidatus_Jorgensenbacteria
OTU_609	0.0135485	0.0152335	0.00383672	k:Bacteria	p:Actinobacteria	c:Acidimicrobiia	o:Microtrichales	f:Ilumatobacteraceae	g:uncultured	s:uncultured_actinobacterium
OTU_628	0.0146186	0.00486933	0	k:Bacteria	p:Patescibacteria	c:WS6_Dojkabacteria
OTU_6553	0.00144859	0.00320827	0	k:Bacteria	p:Proteobacteria	c:Deltaproteobacteria	o:Myxococcales	f:Archangiaceae	g:Anaeromyxobacter	s:uncultured_bacterium
OTU_6662	0.00693251	0.0030607	0	k:Bacteria	p:Acidobacteria	c:Holophagae	o:Subgroup_7
OTU_7083	0.00309975	0.00509895	0.000603154	k:Bacteria	p:Bacteroidetes	c:Bacteroidia	o:Chitinophagales	f:Chitinophagaceae
OTU_710	0.032889	0.0316024	0	k:Bacteria	p:Patescibacteria	c:Saccharimonadia	o:Saccharimonadales
OTU_726	0.0208087	0.0151105	0.00372842	k:Bacteria	p:Chloroflexi	c:Anaerolineae	o:SJA-15
OTU_7264	0.00347228	0.00221847	0.000603154	k:Bacteria	p:Proteobacteria	c:Deltaproteobacteria
OTU_74	0.367638	0.0863774	0.0101618	k:Bacteria	p:Proteobacteria	c:Alphaproteobacteria	o:Rhizobiales	f:Pleomorphomonadaceae	g:uncultured	s:uncultured_bacterium
OTU_750	0.00627199	0.00253569	0	k:Bacteria	p:Proteobacteria	c:Gammaproteobacteria	o:R7C24
OTU_7778	0.00695407	0.00841278	0.000603154	k:Bacteria	p:Acidobacteria	c:Acidobacteriia	o:Solibacterales	f:Solibacteraceae_Subgroup_3	g:Candidatus_Solibacter	s:uncultured_Acidobacteria_bacterium
OTU_7827	0.0118792	0.00407284	0.000603154	k:Bacteria	p:Gemmatimonadetes	c:Gemmatimonadetes	o:Gemmatimonadales	f:Gemmatimonadaceae	g:Gemmatimonas
OTU_8113	0.0108636	0.0111596	0.00632512	k:Bacteria	p:Proteobacteria	c:Gammaproteobacteria	o:Xanthomonadales	f:Rhodanobacteraceae	g:Rhodanobacter
OTU_832	0.0239473	0.00770408	0.00188167	k:Bacteria	p:Acidobacteria	c:Acidobacteriia	o:Solibacterales	f:Solibacteraceae_Subgroup_3	g:Bryobacter
OTU_847	0.0586269	0.0340335	0.00127851	k:Bacteria	p:Proteobacteria	c:Alphaproteobacteria	o:Acetobacterales	f:Acetobacteraceae
OTU_862	0.00429228	0.00445981	0	k:Bacteria	p:Actinobacteria	c:Coriobacteriia	o:OPB41
OTU_87	0.436397	0.260442	0.0898497	k:Bacteria	p:Proteobacteria	c:Alphaproteobacteria	o:Sphingomonadales	f:Sphingomonadaceae	g:Sphingomonas
OTU_873	0.0164232	0.00507138	0.000639255	k:Bacteria	p:Proteobacteria	c:Alphaproteobacteria	o:uncultured
OTU_875	0.00576844	0.0071658	0.0024872	k:Bacteria	p:Proteobacteria	c:Gammaproteobacteria	o:Betaproteobacteriales	f:Nitrosomonadaceae	g:Nitrosospira
OTU_886	0.00746283	0.00477232	0.000639255	k:Bacteria	p:Patescibacteria	c:WS6_Dojkabacteria
OTU_904	0.00906917	0.0023565	0.000639255	k:Bacteria	p:Patescibacteria	c:WWE3
OTU_9139	0.0383883	0.0309363	0.0117523	k:Bacteria	p:Proteobacteria	c:Gammaproteobacteria	o:Betaproteobacteriales	f:Burkholderiaceae
OTU_935	0.00297997	0.00510887	0.000603154	k:Bacteria	p:Bacteroidetes	c:Bacteroidia	o:Bacteroidales	f:SB-5
OTU_979	0.0917362	0.0706365	0.0131776	k:Bacteria	p:Proteobacteria	c:Gammaproteobacteria	o:Betaproteobacteriales	f:Burkholderiaceae
D(15)
OTU_1266	0.00105192	0	0.00124241	k:Bacteria	p:Proteobacteria	c:Deltaproteobacteria	o:Oligoflexales	f:0319-6G20
OTU_130	0.0373226	0.03468	0.0690975	k:Bacteria	p:Actinobacteria	c:Actinobacteria	o:Micrococcales	f:Micrococcaceae	g:Arthrobacter	s:Arthrobacter_sp._E11
OTU_1455	0.000951928	0	0.00188405	k:Bacteria	p:Patescibacteria	c:Parcubacteria
OTU_1668	0.00796196	0.00508131	0.00753024	k:Bacteria	p:Acidobacteria	c:Subgroup_6
OTU_1812	0.000455266	0	0.00127851	k:Bacteria	p:Patescibacteria	c:Parcubacteria	o:Candidatus_Kaiserbacteria
OTU_2019	0	0	0.000603154	k:Bacteria	p:Patescibacteria
OTU_2436	0	0	0	k:Bacteria	p:Bacteroidetes	c:Ignavibacteria	o:Kryptoniales	f:BSV26
OTU_276	0.0109453	0.011437	0.0168374	k:Bacteria	p:Firmicutes	c:Negativicutes	o:Selenomonadales	f:Veillonellaceae	g:Pelosinus	s:uncultured_bacterium
OTU_3002	0	0	0	k:Bacteria	p:Firmicutes	c:Clostridia	o:Clostridiales	f:Clostridiaceae_1
OTU_3043	0	0.000506329	0.000640447	k:Bacteria	p:Acidobacteria	c:Acidobacteriia	o:Solibacterales	f:Solibacteraceae_Subgroup_3	g:Candidatus_Solibacter	s:uncultured_bacterium
OTU_3225	0	0	0	k:Bacteria	p:Patescibacteria	c:Parcubacteria	o:Candidatus_Yanofskybacteria
OTU_3516	0.00435351	0.00356702	0.0069969	k:Bacteria	p:Proteobacteria	c:Deltaproteobacteria	o:Desulfuromonadales	f:Geobacteraceae	g:Geobacter
OTU_580	0.019041	0.0206463	0.0149137	k:Bacteria	p:Proteobacteria	c:Gammaproteobacteria	o:Betaproteobacteriales	f:Nitrosomonadaceae	g:Ellin6067
OTU_705	0.0024031	0.00171215	0.00383553	k:Bacteria	p:Firmicutes	c:Clostridia	o:Clostridiales	f:Family_XIII	g:Anaerovorax	s:uncultured_bacterium
OTU_799	0.00496226	0.00206633	0.0025594	k:Bacteria	p:Patescibacteria	c:Saccharimonadia	o:Saccharimonadales
E(23)
OTU_105	0.0241859	0.193202	0.00756753	k:Bacteria	p:Gemmatimonadetes	c:Gemmatimonadetes	o:Gemmatimonadales	f:Gemmatimonadaceae	g:Gemmatimonas
OTU_119	0.128174	0.107926	0.0487324	k:Bacteria	p:Actinobacteria	c:Actinobacteria	o:Kineosporiales	f:Kineosporiaceae	g:Kineosporia
OTU_1197	0.0220839	0.0334032	0.0112622	k:Bacteria	p:Actinobacteria	c:Thermoleophilia	o:Gaiellales	f:uncultured
OTU_13068	0.00343088	0.0096418	0.00124241	k:Bacteria	p:Chloroflexi	c:Anaerolineae	o:SJA-15
OTU_1545	0.000496662	0.00318946	0	k:Bacteria	p:Proteobacteria	c:Alphaproteobacteria	o:Acetobacterales	f:Acetobacteraceae
OTU_163	0.0270428	0.0359989	0.0012797	k:Bacteria	p:Patescibacteria	c:WWE3
OTU_1736	0.000496662	0.00100325	0	k:Bacteria	p:Firmicutes	c:Clostridia	o:Clostridiales	f:Ruminococcaceae	g:[Eubacterium]_coprostanoligenes_group
OTU_2033	0.000496662	0.000506329	0	k:Bacteria	p:Bacteroidetes	c:Ignavibacteria	o:OPB56
OTU_2152	0.00297046	0.00406813	0.0012797	k:Bacteria	p:Proteobacteria	c:Deltaproteobacteria	o:Myxococcales
OTU_2294	0	0.00135325	0	k:Bacteria	p:Firmicutes	c:Negativicutes	o:Selenomonadales	f:Veillonellaceae
OTU_2512	0.00197713	0.00443225	0.00120631	k:Bacteria	p:Proteobacteria	c:Deltaproteobacteria	o:Myxococcales	f:Archangiaceae	g:Anaeromyxobacter
OTU_28	0.652141	0.882654	0.234385	k:Bacteria	p:Proteobacteria	c:Deltaproteobacteria	o:Myxococcales	f:Archangiaceae	g:Anaeromyxobacter
OTU_3143	0	0.0020065	0	k:Bacteria	p:Firmicutes	c:Negativicutes	o:Selenomonadales	f:Veillonellaceae
OTU_439	0.0117896	0.0161693	0.00945038	k:Bacteria	p:Acidobacteria	c:Holophagae	o:Subgroup_7
OTU_5257	0.00925018	0.0212639	0.00934208	k:Bacteria	p:Firmicutes	c:Clostridia	o:Clostridiales	f:Clostridiaceae_1	g:Fonticella	s:uncultured_bacterium
OTU_557	0.0102142	0.00843114	0.00191777	k:Bacteria	p:Patescibacteria	c:Saccharimonadia	o:Saccharimonadales
OTU_5812	0.00549596	0.00598755	0.00124241	k:Bacteria	p:Acidobacteria	c:Holophagae	o:Subgroup_7
OTU_668	0.00148047	0.0163237	0.0012436	k:Bacteria	p:Gemmatimonadetes	c:Gemmatimonadetes	o:Gemmatimonadales	f:Gemmatimonadaceae
OTU_869	0.0102798	0.00961894	0.00511762	k:Bacteria	p:Proteobacteria	c:Alphaproteobacteria	o:Caulobacterales	f:Caulobacteraceae
OTU_906	0.0013658	0.00642567	0.00124241	k:Bacteria	p:Bacteroidetes	c:Bacteroidia	o:Bacteroidales	f:Paludibacteraceae	g:uncultured	s:uncultured_bacterium
OTU_910	0.00789648	0.00923652	0.0050478	k:Bacteria	p:Bacteroidetes	c:Ignavibacteria	o:OPB56
OTU_915	0.00842938	0.00892453	0	k:Bacteria	p:Acidobacteria	c:Holophagae	o:Subgroup_7
OTU_927	0.0106522	0.006932	0.00568348	k:Bacteria	p:Firmicutes	c:Negativicutes	o:Selenomonadales	f:uncultured
F(51)
OTU_1012	0.00149772	0.00100795	0	k:Bacteria	p:Bacteroidetes	c:Ignavibacteria	o:OPB56
OTU_1024	0.00503812	0.0020892	0.00316137	k:Bacteria	p:Proteobacteria	c:Deltaproteobacteria	o:Oligoflexales	f:0319-6G20
OTU_1058	0.0054908	0.00173501	0.00191777	k:Bacteria	p:Proteobacteria	c:Alphaproteobacteria	o:Sphingomonadales	f:Sphingomonadaceae	g:Altererythrobacter	s:uncultured_bacterium
OTU_10664	0.00398104	0.00202988	0	k:Bacteria	p:Acidobacteria	c:Acidobacteriia	o:Solibacterales	f:Solibacteraceae_Subgroup_3	g:Bryobacter
OTU_1233	0.00453372	0.00318946	0.00316137	k:Bacteria	p:Gemmatimonadetes	c:Gemmatimonadetes	o:Gemmatimonadales	f:Gemmatimonadaceae
OTU_1248	0.00195041	0.00336446	0.0038403	k:Bacteria	p:Proteobacteria	c:Deltaproteobacteria
OTU_126	0.0541149	0.0429037	0.015064	k:Bacteria	p:Gemmatimonadetes	c:Gemmatimonadetes	o:Gemmatimonadales	f:Gemmatimonadaceae	g:uncultured	s:uncultured_bacterium
OTU_1324	0.000499241	0.00052919	0	k:Bacteria	p:Acidobacteria	c:Acidobacteriia	o:Acidobacteriales	f:uncultured
OTU_1385	0	0	0	k:Bacteria	p:Patescibacteria	c:Parcubacteria	o:Candidatus_Jorgensenbacteria
OTU_153	0.0672941	0.0471028	0.0173648	k:Bacteria	p:Actinobacteria	c:Coriobacteriia	o:OPB41
OTU_156	0.0424812	0.0358187	0.00493711	k:Bacteria	p:Acidobacteria	c:Holophagae	o:Subgroup_7
OTU_1581	0.00240568	0.000501625	0.00191777	k:Bacteria	p:Acidobacteria	c:Holophagae	o:Subgroup_7
OTU_1588	0.00551752	0.00153714	0.000603154	k:Bacteria	p:Bacteroidetes	c:Ignavibacteria	o:Ignavibacteriales
OTU_168	0.2183	0.147337	0.0528295	k:Bacteria	p:Chloroflexi	c:Anaerolineae	o:SJA-15
OTU_1704	0.00148047	0.00156001	0.000639255	k:Bacteria	p:Chloroflexi	c:TK10
OTU_1820	0.00204783	0.000676627	0	k:Bacteria	p:Proteobacteria	c:Deltaproteobacteria	o:Oligoflexales	f:0319-6G20
OTU_183	0.17376	0.0908279	0.0175873	k:Bacteria	p:Actinobacteria	c:Coriobacteriia	o:OPB41
OTU_1946	0	0.00168928	0.000640447	k:Bacteria	p:Firmicutes	c:Negativicutes	o:Selenomonadales	f:Veillonellaceae	g:Sporomusa	s:uncultured_bacterium
OTU_1949	0	0	0	k:Bacteria	p:Patescibacteria	c:Gracilibacteria
OTU_2169	0.00248589	0.00158757	0.00188286	k:Bacteria	p:Acidobacteria	c:Acidobacteriia	o:Acidobacteriales	f:uncultured
OTU_2172	0	0	0	k:Bacteria	p:Chloroflexi	c:Chloroflexia	o:Chloroflexales	f:Roseiflexaceae
OTU_2215	0	0	0	k:Bacteria	p:Patescibacteria	c:WWE3
OTU_2249	0.00148999	0.00100325	0	k:Bacteria	p:Proteobacteria	c:Deltaproteobacteria	o:Oligoflexales	f:0319-6G20
OTU_250	0.0104556	0.00945286	0.00316375	k:Bacteria	p:Proteobacteria	c:Alphaproteobacteria	o:Rhizobiales
OTU_2588	0.00426556	0.0108715	0.000603154	k:Bacteria	p:Firmicutes	c:Negativicutes	o:Selenomonadales	f:uncultured
OTU_265	0.00392754	0.00052919	0.00191777	k:Bacteria	p:Chloroflexi	c:Chloroflexia	o:Chloroflexales	f:Roseiflexaceae	g:uncultured	s:Chloroflexaceae_bacterium_sp-jj-1
OTU_274	0.0150497	0.0100609	0.00877384	k:Bacteria	p:Proteobacteria	c:Deltaproteobacteria	o:Myxococcales	f:Archangiaceae	g:Anaeromyxobacter	s:uncultured_bacterium
OTU_304	0.0154083	0.00312001	0.00511523	k:Bacteria	p:Proteobacteria	c:Alphaproteobacteria	o:Rhizobiales	f:Pleomorphomonadaceae	g:Pleomorphomonas	s:uncultured_bacterium
OTU_3359	0.00244965	0.00318946	0	k:Bacteria	p:Acidobacteria	c:Acidobacteriia	o:Solibacterales	f:Solibacteraceae_Subgroup_3	g:Bryobacter	s:uncultured_bacterium
OTU_336	0.00871648	0.00201591	0.000603154	k:Bacteria	p:Patescibacteria	c:Saccharimonadia	o:Saccharimonadales
OTU_3360	0.00150719	0.000676627	0.000640447	k:Bacteria	p:Firmicutes	c:Negativicutes	o:Selenomonadales	f:Veillonellaceae
OTU_372	0.0134632	0.00404997	0.0025233	k:Bacteria	p:Gemmatimonadetes	c:S0134_terrestrial_group
OTU_384	0.00634274	0.00660956	0.00383792	k:Bacteria	p:Acidobacteria	c:Acidobacteriia	o:Solibacterales	f:Solibacteraceae_Subgroup_3	g:Candidatus_Solibacter
OTU_398	0.0068687	0.00573037	0.00120631	k:Bacteria	p:Firmicutes	c:Negativicutes	o:Selenomonadales	f:Veillonellaceae
OTU_642	0.00942955	0.00602452	0.00550059	k:Bacteria	p:Proteobacteria	c:Deltaproteobacteria	o:Desulfovibrionales	f:Desulfovibrionaceae	g:Desulfovibrio	s:uncultured_bacterium
OTU_683	0.00340416	0.00356702	0.00120631	k:Bacteria	p:Bacteroidetes	c:Ignavibacteria	o:Kryptoniales	f:BSV26
OTU_711	0.00102262	0.0020065	0.000603154	k:Bacteria	p:Patescibacteria	c:Parcubacteria
OTU_7237	0.000496662	0	0	k:Bacteria	p:Acidobacteria	c:Holophagae	o:Subgroup_7
OTU_740	0.000998482	0	0	k:Bacteria	p:Patescibacteria	c:Gracilibacteria
OTU_827	0.00847593	0.00802632	0.00184676	k:Bacteria	p:Acidobacteria	c:Acidobacteriia	o:Acidobacteriales	f:Koribacteraceae	g:Candidatus_Koribacter
OTU_839	0.00300927	0.00221377	0.00120631	k:Bacteria	p:Chloroflexi	c:Chloroflexia	o:Chloroflexales	f:Roseiflexaceae	g:uncultured	s:uncultured_bacterium
OTU_8962	0.00493038	0.00369579	0.000639255	k:Bacteria	p:Acidobacteria	c:Holophagae	o:Subgroup_7
OTU_899	0.00148999	0.00170744	0.000603154	k:Bacteria	p:Chloroflexi	c:Chloroflexia	o:Chloroflexales	f:Roseiflexaceae	g:uncultured	s:uncultured_bacterium
OTU_901	0.00442936	0.00167988	0	k:Bacteria	p:Acidobacteria	c:Holophagae	o:Subgroup_7
OTU_907	0.000455266	0	0	k:Bacteria	p:Patescibacteria	c:Parcubacteria	o:Candidatus_Kaiserbacteria
OTU_91	0.161403	0.104757	0.0369445	k:Bacteria	p:Chloroflexi	c:KD4-96
OTU_956	0.00379561	0.00828892	0.00316137	k:Bacteria	p:Proteobacteria	c:Deltaproteobacteria	o:Myxococcales	f:Haliangiaceae	g:Haliangium	s:uncultured_soil_bacterium
OTU_981	0.00193316	0	0	k:Bacteria	p:Patescibacteria	c:Parcubacteria	o:Candidatus_Kaiserbacteria
OTU_603	0.00186504	0.00525175	0.00568825	k:Bacteria	p:Patescibacteria	c:Saccharimonadia	o:Saccharimonadales
OTU_536	0.0112748	0.015105	0	k:Bacteria	p:Bacteroidetes	c:Bacteroidia	o:Bacteroidales	f:Paludibacteraceae	g:uncultured	s:uncultured_bacterium
G(30)
OTU_1003	0.0124354	0.00799405	0.0024872	k:Bacteria	p:Proteobacteria	c:Gammaproteobacteria	o:Betaproteobacteriales	f:TRA3-20
OTU_1095	0.0115783	0.00105838	0	k:Bacteria	p:Proteobacteria	c:Deltaproteobacteria	o:Oligoflexales	f:0319-6G20
OTU_110	0.219433	0.0976462	0.0381472	k:Bacteria	p:Chloroflexi	c:Anaerolineae	o:SJA-15
OTU_1271	0.0124613	0	0	k:Bacteria	p:Acidobacteria	c:Holophagae	o:Holophagales	f:Holophagaceae	g:uncultured
OTU_13391	0.00600467	0	0	k:Bacteria	p:Actinobacteria	c:Actinobacteria	o:Frankiales	f:Frankiaceae	g:Jatrophihabitans	s:uncultured_bacterium
OTU_1501	0.00489151	0.00241163	0.00124241	k:Bacteria	p:Chloroflexi	c:TK10
OTU_1515	0.0124491	0.00268313	0.000639255	k:Bacteria	p:Patescibacteria	c:Parcubacteria	o:Candidatus_Moranbacteria
OTU_1519	0.0252821	0.0137797	0.00440378	k:Bacteria	p:Chloroflexi	c:KD4-96
OTU_1805	0.00148999	0	0	k:Bacteria	p:Proteobacteria	c:Deltaproteobacteria	o:Oligoflexales	f:0319-6G20
OTU_2081	0.0298871	0.0125275	0.00486253	k:Bacteria	p:Actinobacteria	c:Coriobacteriia	o:OPB41
OTU_2426	0.000951928	0	0	k:Bacteria	p:Patescibacteria
OTU_2554	0.000998482	0	0	k:Bacteria	p:Chloroflexi	c:Chloroflexia	o:Chloroflexales
OTU_277	0.0312971	0.0228745	0.00809967	k:Bacteria	p:Acidobacteria	c:Acidobacteriia	o:Solibacterales	f:Solibacteraceae_Subgroup_3	g:Bryobacter	s:uncultured_bacterium
OTU_282	0.0696164	0.0217417	0.0106603	k:Bacteria	p:Proteobacteria	c:Deltaproteobacteria	o:Desulfuromonadales	f:Geobacteraceae	g:Geobacter	s:uncultured_bacterium
OTU_313	0.0360525	0.0149302	0.00128089	k:Bacteria	p:Patescibacteria	c:Parcubacteria	o:Candidatus_Jorgensenbacteria
OTU_331	0.0219272	0	0.000640447	k:Bacteria	p:Patescibacteria	c:Gracilibacteria
OTU_391	0.0180349	0.00324929	0.00699928	k:Bacteria	p:Patescibacteria	c:Saccharimonadia	o:Saccharimonadales
OTU_488	0.0381088	0.00335975	0.00127851	k:Bacteria	p:Patescibacteria	c:CPR2
OTU_496	0.0149782	0.00253621	0.000639255	k:Bacteria	p:Patescibacteria	c:CPR2
OTU_523	0.0419908	0.0261369	0.00756991	k:Bacteria	p:Acidobacteria	c:Holophagae	o:Subgroup_7
OTU_552	0.0357649	0	0	k:Bacteria	p:Patescibacteria	c:Gracilibacteria
OTU_5828	0.00204525	0	0	k:Bacteria	p:Chloroflexi	c:Anaerolineae	o:RBG-13-54-9
OTU_601	0.0176374	0.00729456	0.00448194	k:Bacteria	p:Acidobacteria	c:Acidobacteriia	o:Solibacterales	f:Solibacteraceae_Subgroup_3	g:Bryobacter	s:uncultured_bacterium
OTU_76	0.217654	0.0615579	0.00888214	k:Bacteria	p:Patescibacteria	c:Saccharimonadia	o:Saccharimonadales
OTU_813	0.00696359	0.00251283	0.00255821	k:Bacteria	p:Chloroflexi	c:Chloroflexia	o:Chloroflexales	f:Roseiflexaceae	g:uncultured	s:uncultured_bacterium
OTU_835	0.0174227	0.00603797	0.0024872	k:Bacteria	p:Proteobacteria	c:Deltaproteobacteria	o:Myxococcales	f:Haliangiaceae	g:Haliangium
OTU_923	0.116668	0.0497202	0.0325336	k:Bacteria	p:Proteobacteria	c:Deltaproteobacteria	o:Desulfuromonadales	f:Geobacteraceae	g:Geobacter	s:Geobacter_hephaestius
OTU_931	0.0124527	0.00052919	0	k:Bacteria	p:Patescibacteria	c:Gracilibacteria
OTU_949	0.111543	0.0410724	0.02959	k:Bacteria	p:Proteobacteria	c:Gammaproteobacteria	o:Betaproteobacteriales	f:Burkholderiaceae
OTU_9827	0.00494844	0.00392121	0.00248601	k:Bacteria	p:Proteobacteria	c:Deltaproteobacteria	o:Desulfuromonadales	f:Geobacteraceae	g:Geobacter
